# Supplementary material for: Extensive Genomic Diversity among Bovine-Adapted Staphylococcus aureus: Evidence for a Genomic Rearrangement within CC97
Source: PLoS One. 2015 Aug 28;10(8):e0134592. doi: 10.1371/journal.pone.0134592 (PMC4552844; doi:10.1371/journal.pone.0134592)
Supplement: S1 Table — (XLSX) [file pone.0134592.s002.xlsx]

## Sheet: Sheet1
S1 Table. Complete hydridisation profiles of the S. aureus isolates
STRAIN / ISOLATE	Estimated complex	SPECIES MARKER							REGULATORY GENES																			METHICILLIN RESISTANCE AND SCCmec TYPING
		Domain 1 of 23S-rRNA	glyceraldehyde 3-phosphate dehydrogenase, locus 1	katalase A	coagulase	thermostable extracellular nuclease	staphylococcal protein A	IgG-binding protein	staphylococcal accessory regulator A	histidine protein kinase, sae locus	sensor protein	accessory gene regulator allele I				accessory gene regulator allele II				accessory gene regulator allele III				accessory gene regulator allele IV			haemolysin delta	alternate penicillin binding protein 2, defining MRSA	truncated signal transducer protein MecR1	glycerophosphoryl diester phosphodi-esterase, associated with mecA	cassette chromosome recombinase genes A/B-1		plasmin-sensitive surface protein	hypothetical protein from SCCmec elements	cassette chromosome recombinase genes A/B-2		potassium-trans-locating ATPase A, chain 2	potassium-transporting ATPase B, chain 1	potassium-trans-locating ATPase C, chain 2	sensor kinase protein	KDP operon transcrip-tional regulatory protein	methicillin-resistance regulatory protein	signal transducer protein MecR1	homolog of xylose repressor, associated with SCCmec-elements	cassette chromosome recombinase genes A/B-3		mercury resistance operon		cassette chromosome recombinase genes "ccrAA" (hypothetical) and ccrC
		rrnD1 (S. aureus)	gapA	katA	coA	nuc1	spa	sbi	sarA	saeS	vraS	agrI (total)	agrB-I	agrC-I	agrD-I	agrII (total)	agrB-II	agrC-II	agrD-II	agrIII (total)	agrB-III	agrC-III	agrD-III	agrIV (total)	agrB-IV	agrC-IV	hld	mecA	delta_mecR	ugpQ	ccrA-1	ccrB-1	plsSCC (COL)	Q9XB68-dcs	ccrA-2	ccrB-2	kdpA-SCC	kdpB-SCC	kdpC-SCC	kdpD-SCC	kdpE-SCC	mecI	mecR	xylR	ccrA-3	ccrB-3	merA	merB	ccrAA (MRSAZH47)_probe 1
		Ribos. STAU	gapA	katA	CoA	nuc1	spa	sbi	sarA	saeS	vraS	agrI (total)	agrB-I	agrC-I	agrD-I	agrII (total)	agrB-II	agrC-II	agrD-II	agrIII (total)	agrB-III	agrC-III	agrD-III	agrIV (total)	agrB-IV	agrC-IV	hld	mecA	delta_mecR	ugpQ	ccrA-1	ccrB-1	plsSCC (COL)	Q9XB68-dcs	ccrA-2	ccrB-2	kdpA-SCC	kdpB-SCC	kdpC-SCC	kdpD-SCC	kdpE-SCC	mecI	mecR	xylR	ccrA-3	ccrB-3	merA	merB	ccrAA (MRSAZH47)_probe 1
		median(s_aur_rrn_1_Im)	median(gapA_11)	median(katA_11)	median(probe_coa_consens_11)	median(hp_nuc1_611)	median(proteinA_12)	median(sbi-var1_11;sbi-var1_12)	median(hp_sarA_611)	median(hp_saeS_611)	median(hp_vraS_612)	median(agrB-I_11;agrC-I_12;agrD-I_11;agrD-I_12;agrD-I_13)	median(agrB-I_11)	median(agrC-I_12)	median(agrD-I_11;agrD-I_12;agrD-I_13)	median(agrB-II_11;agrC-II_11;agrD-II_11)	median(agrB-II_11)	median(agrC-II_11)	median(agrD-II_11)	median(agrB-III_11;agrC-III_11;agrD-III_11)	median(agrB-III_11)	median(agrC-III_11)	median(agrD-III_11)	median(agrB-IV_11;agrC-IV_11)	median(agrB-IV_11)	median(agrC-IV_11)	median(hld_11)	median(mecA_11;mecA-1,4)	median(hp_mecR_611)	median(hp_ugpQ_611)	median(hp_ccrA-1_611)	median(hp_ccrB-1_612;hp_ccrB-1_613)	median(hp_plsSCC_611)	median(hp_Q9XB68_611)	median(hp_ccrA-2_611)	median(hp_ccrB-2_611)	median(hp_kdpA-SCC_611)	median(hp_kdpB-SCC_611)	median(hp_kdpC-SCC_612)	median(hp_kdpD-SCC_611)	median(hp_kdpE-SCC_611)	median(hp_mecI_611)	median(hp_mecR_612)	median(hp_xylR_611)	median(hp_ccrA-3_611)	median(hp_ccrB-3_611)	median(hp_merA_611)	median(hp_merB_611)	median(hp_ccrAA_612)
MOK001	71	POS	POS	POS	POS	POS	POS	POS	POS	POS	POS	POS	POS	POS	POS	NEG	NEG	NEG	NEG	NEG	NEG	NEG	NEG	AMB	POS	NEG	POS	NEG	NEG	NEG	NEG	NEG	NEG	NEG	NEG	NEG	NEG	NEG	NEG	NEG	NEG	NEG	NEG	NEG	NEG	NEG	NEG	NEG	NEG
MOK002	151	POS	POS	POS	POS	POS	POS	POS	POS	POS	POS	NEG	NEG	NEG	NEG	POS	POS	POS	POS	NEG	NEG	NEG	NEG	NEG	NEG	NEG	POS	NEG	NEG	NEG	NEG	NEG	NEG	NEG	NEG	NEG	NEG	NEG	NEG	NEG	NEG	NEG	NEG	NEG	NEG	NEG	NEG	NEG	NEG
MOK003	71	POS	POS	POS	POS	POS	POS	POS	POS	POS	POS	POS	POS	POS	POS	NEG	NEG	NEG	NEG	NEG	NEG	NEG	NEG	AMB	POS	NEG	POS	NEG	NEG	NEG	NEG	NEG	NEG	NEG	NEG	NEG	NEG	NEG	NEG	NEG	NEG	NEG	NEG	NEG	NEG	NEG	NEG	NEG	NEG
MOK004	1	POS	POS	POS	POS	POS	POS	POS	POS	POS	POS	NEG	NEG	NEG	NEG	NEG	NEG	NEG	NEG	POS	POS	POS	POS	NEG	NEG	NEG	POS	NEG	NEG	NEG	NEG	NEG	NEG	NEG	NEG	NEG	NEG	NEG	NEG	NEG	NEG	NEG	NEG	NEG	NEG	NEG	NEG	NEG	NEG
MOK005	71	POS	POS	POS	POS	POS	POS	POS	POS	POS	POS	POS	POS	POS	POS	NEG	NEG	NEG	NEG	NEG	NEG	NEG	NEG	NEG	AMB	NEG	POS	NEG	NEG	NEG	NEG	NEG	NEG	NEG	NEG	NEG	NEG	NEG	NEG	NEG	NEG	NEG	NEG	NEG	NEG	NEG	NEG	NEG	NEG
MOK006	71	POS	POS	POS	POS	POS	POS	POS	POS	POS	POS	POS	POS	POS	POS	NEG	NEG	NEG	NEG	NEG	NEG	NEG	NEG	NEG	AMB	NEG	POS	NEG	NEG	NEG	NEG	NEG	NEG	NEG	NEG	NEG	NEG	NEG	NEG	NEG	NEG	NEG	NEG	NEG	NEG	NEG	NEG	NEG	NEG
MOK007	71	POS	POS	POS	POS	POS	POS	POS	POS	POS	POS	POS	POS	POS	POS	NEG	NEG	NEG	NEG	NEG	NEG	NEG	NEG	AMB	POS	NEG	POS	NEG	NEG	NEG	NEG	NEG	NEG	NEG	NEG	NEG	NEG	NEG	NEG	NEG	NEG	NEG	NEG	NEG	NEG	NEG	NEG	NEG	NEG
MOK008	151	POS	POS	POS	POS	POS	POS	POS	POS	POS	POS	NEG	NEG	NEG	NEG	POS	POS	POS	POS	NEG	NEG	NEG	NEG	NEG	NEG	NEG	POS	NEG	NEG	NEG	NEG	NEG	NEG	NEG	NEG	NEG	NEG	NEG	NEG	NEG	NEG	NEG	NEG	NEG	NEG	NEG	NEG	NEG	NEG
MOK009	71	POS	POS	POS	POS	POS	POS	POS	POS	POS	POS	POS	POS	POS	POS	NEG	NEG	NEG	NEG	NEG	NEG	NEG	NEG	AMB	POS	NEG	POS	NEG	NEG	NEG	NEG	NEG	NEG	NEG	NEG	NEG	NEG	NEG	NEG	NEG	NEG	NEG	NEG	NEG	NEG	NEG	NEG	NEG	NEG
MOK012	71	POS	POS	POS	POS	POS	POS	POS	POS	POS	POS	POS	POS	POS	POS	NEG	NEG	NEG	NEG	NEG	NEG	NEG	NEG	AMB	POS	NEG	POS	NEG	NEG	NEG	NEG	NEG	NEG	NEG	NEG	NEG	NEG	NEG	NEG	NEG	NEG	NEG	NEG	NEG	NEG	NEG	NEG	NEG	NEG
MOK013	151	POS	POS	POS	POS	POS	POS	POS	POS	POS	POS	NEG	NEG	NEG	NEG	POS	POS	POS	POS	NEG	NEG	NEG	NEG	NEG	NEG	NEG	POS	NEG	NEG	NEG	NEG	AMB	NEG	NEG	NEG	NEG	NEG	NEG	NEG	NEG	NEG	NEG	NEG	NEG	NEG	NEG	NEG	NEG	NEG
MOK014	71	POS	POS	POS	POS	POS	POS	POS	POS	POS	POS	POS	POS	POS	POS	NEG	NEG	NEG	NEG	NEG	NEG	NEG	NEG	NEG	POS	NEG	POS	NEG	NEG	NEG	NEG	NEG	NEG	NEG	NEG	NEG	NEG	NEG	NEG	NEG	NEG	NEG	NEG	NEG	NEG	NEG	NEG	NEG	NEG
MOK016	97	POS	POS	POS	POS	POS	POS	POS	POS	POS	POS	POS	POS	POS	POS	NEG	NEG	NEG	NEG	NEG	NEG	NEG	NEG	NEG	AMB	NEG	POS	NEG	NEG	NEG	NEG	NEG	NEG	NEG	NEG	NEG	NEG	NEG	NEG	NEG	NEG	NEG	NEG	NEG	NEG	NEG	NEG	NEG	NEG
MOK017	151	POS	POS	POS	POS	POS	POS	POS	POS	POS	POS	NEG	NEG	NEG	NEG	POS	POS	POS	POS	NEG	NEG	NEG	NEG	NEG	NEG	NEG	POS	NEG	NEG	NEG	NEG	NEG	NEG	NEG	NEG	NEG	NEG	NEG	NEG	NEG	NEG	NEG	NEG	NEG	NEG	NEG	NEG	NEG	NEG
MOK018	97	POS	POS	POS	POS	POS	POS	POS	POS	POS	POS	POS	POS	AMB	POS	NEG	NEG	NEG	NEG	NEG	NEG	NEG	NEG	NEG	NEG	NEG	POS	NEG	NEG	NEG	NEG	NEG	NEG	NEG	NEG	NEG	NEG	NEG	NEG	NEG	NEG	NEG	NEG	NEG	NEG	NEG	NEG	NEG	NEG
MOK019	97	POS	POS	POS	POS	POS	POS	POS	POS	POS	POS	POS	POS	POS	POS	NEG	NEG	NEG	NEG	NEG	NEG	NEG	NEG	AMB	POS	NEG	POS	NEG	NEG	NEG	NEG	NEG	NEG	NEG	NEG	NEG	NEG	NEG	NEG	NEG	NEG	NEG	NEG	NEG	NEG	NEG	NEG	NEG	NEG
MOK020	71	POS	POS	POS	POS	POS	POS	POS	POS	POS	POS	POS	POS	POS	POS	NEG	NEG	NEG	NEG	NEG	NEG	NEG	NEG	AMB	POS	NEG	POS	NEG	NEG	NEG	NEG	NEG	NEG	NEG	NEG	NEG	NEG	NEG	NEG	NEG	NEG	NEG	NEG	NEG	NEG	NEG	NEG	NEG	NEG
MOK021	97	POS	POS	POS	POS	POS	POS	POS	POS	POS	POS	POS	POS	POS	POS	NEG	NEG	NEG	NEG	NEG	NEG	NEG	NEG	NEG	POS	NEG	POS	NEG	NEG	NEG	NEG	NEG	NEG	NEG	NEG	NEG	NEG	NEG	NEG	NEG	NEG	NEG	NEG	NEG	NEG	NEG	NEG	NEG	NEG
MOK022	97	POS	POS	POS	POS	POS	POS	POS	POS	POS	POS	POS	POS	POS	POS	NEG	NEG	NEG	NEG	NEG	NEG	NEG	NEG	NEG	AMB	NEG	POS	NEG	NEG	NEG	NEG	NEG	NEG	NEG	NEG	NEG	NEG	NEG	NEG	NEG	NEG	NEG	NEG	NEG	NEG	NEG	NEG	NEG	NEG
MOK023	97	POS	POS	POS	POS	POS	POS	POS	POS	POS	POS	POS	POS	POS	POS	NEG	NEG	NEG	NEG	NEG	NEG	NEG	NEG	NEG	AMB	NEG	POS	NEG	NEG	NEG	NEG	NEG	NEG	NEG	NEG	NEG	NEG	NEG	NEG	NEG	NEG	NEG	NEG	NEG	NEG	NEG	NEG	NEG	NEG
MOK024	97	POS	POS	POS	POS	POS	POS	POS	POS	POS	POS	POS	POS	POS	POS	NEG	NEG	NEG	NEG	NEG	NEG	NEG	NEG	AMB	POS	NEG	POS	NEG	NEG	NEG	NEG	NEG	NEG	NEG	NEG	NEG	NEG	NEG	NEG	NEG	NEG	NEG	NEG	NEG	NEG	NEG	NEG	NEG	NEG
MOK025	97	POS	POS	POS	POS	POS	POS	POS	POS	POS	POS	POS	POS	POS	POS	NEG	NEG	NEG	NEG	NEG	NEG	NEG	NEG	NEG	AMB	NEG	POS	NEG	NEG	NEG	NEG	NEG	NEG	NEG	NEG	NEG	NEG	NEG	NEG	NEG	NEG	NEG	NEG	NEG	NEG	NEG	NEG	NEG	NEG
MOK026	97	POS	POS	POS	POS	POS	POS	POS	POS	POS	POS	POS	POS	POS	POS	NEG	NEG	NEG	NEG	NEG	NEG	NEG	NEG	AMB	POS	NEG	POS	NEG	NEG	NEG	NEG	AMB	NEG	NEG	NEG	NEG	NEG	NEG	NEG	NEG	NEG	NEG	NEG	NEG	NEG	NEG	NEG	NEG	NEG
MOK027	97	POS	POS	POS	POS	POS	POS	POS	POS	POS	POS	POS	POS	POS	POS	NEG	NEG	NEG	NEG	NEG	NEG	NEG	NEG	NEG	AMB	NEG	POS	NEG	NEG	NEG	NEG	NEG	NEG	NEG	NEG	NEG	NEG	NEG	NEG	NEG	NEG	NEG	NEG	NEG	NEG	NEG	NEG	NEG	NEG
MOK028	97	POS	POS	POS	POS	POS	POS	POS	POS	POS	POS	POS	POS	POS	POS	NEG	NEG	NEG	NEG	NEG	NEG	NEG	NEG	NEG	AMB	NEG	POS	NEG	NEG	NEG	NEG	NEG	NEG	NEG	NEG	NEG	NEG	NEG	NEG	NEG	NEG	NEG	NEG	NEG	NEG	NEG	NEG	NEG	NEG
MOK029	97	POS	POS	POS	POS	POS	POS	POS	POS	POS	POS	POS	POS	POS	POS	NEG	NEG	NEG	NEG	NEG	NEG	NEG	NEG	NEG	AMB	NEG	POS	NEG	NEG	NEG	NEG	NEG	NEG	NEG	NEG	NEG	NEG	NEG	NEG	NEG	NEG	NEG	NEG	NEG	NEG	NEG	NEG	NEG	NEG
MOK030	97	POS	POS	POS	POS	POS	POS	POS	POS	POS	POS	POS	POS	POS	POS	NEG	NEG	NEG	NEG	NEG	NEG	NEG	NEG	AMB	POS	NEG	POS	NEG	NEG	NEG	NEG	AMB	NEG	NEG	NEG	NEG	NEG	NEG	NEG	NEG	NEG	NEG	NEG	NEG	NEG	NEG	NEG	NEG	NEG
MOK031	97	POS	POS	POS	POS	POS	POS	POS	POS	POS	POS	POS	POS	POS	POS	NEG	NEG	NEG	NEG	NEG	NEG	NEG	NEG	NEG	NEG	NEG	POS	NEG	NEG	NEG	NEG	NEG	NEG	NEG	NEG	NEG	NEG	NEG	NEG	NEG	NEG	NEG	NEG	NEG	NEG	NEG	NEG	NEG	NEG
MOK032	97	POS	POS	POS	POS	POS	POS	POS	POS	POS	POS	POS	POS	POS	POS	NEG	NEG	NEG	NEG	NEG	NEG	NEG	NEG	AMB	POS	NEG	POS	NEG	NEG	NEG	NEG	NEG	NEG	NEG	NEG	NEG	NEG	NEG	NEG	NEG	NEG	NEG	NEG	NEG	NEG	NEG	NEG	NEG	NEG
MOK034	151	POS	POS	POS	POS	POS	POS	POS	POS	POS	POS	NEG	NEG	NEG	NEG	POS	POS	POS	POS	NEG	NEG	NEG	NEG	NEG	NEG	NEG	POS	NEG	NEG	NEG	NEG	NEG	NEG	NEG	NEG	NEG	NEG	NEG	NEG	NEG	NEG	NEG	NEG	NEG	NEG	NEG	NEG	NEG	NEG
MOK036	97	POS	POS	POS	POS	POS	POS	POS	POS	POS	POS	POS	POS	POS	POS	NEG	NEG	NEG	NEG	NEG	NEG	NEG	NEG	AMB	POS	NEG	POS	NEG	NEG	NEG	NEG	AMB	NEG	NEG	NEG	NEG	NEG	NEG	NEG	NEG	NEG	NEG	NEG	NEG	NEG	NEG	NEG	NEG	NEG
MOK037	151	POS	POS	POS	POS	POS	POS	POS	POS	POS	POS	NEG	NEG	NEG	NEG	POS	POS	POS	POS	NEG	NEG	NEG	NEG	NEG	NEG	NEG	POS	NEG	NEG	NEG	NEG	AMB	NEG	NEG	NEG	NEG	NEG	NEG	NEG	NEG	NEG	NEG	AMB	AMB	NEG	NEG	NEG	NEG	NEG
MOK039	151	POS	POS	POS	POS	POS	POS	POS	POS	POS	POS	NEG	NEG	NEG	NEG	POS	POS	POS	POS	NEG	NEG	NEG	NEG	NEG	NEG	NEG	POS	NEG	NEG	AMB	NEG	AMB	NEG	NEG	NEG	NEG	NEG	NEG	NEG	NEG	NEG	NEG	POS	POS	NEG	NEG	NEG	NEG	NEG
MOK040	71	POS	POS	POS	POS	POS	POS	POS	POS	POS	POS	POS	POS	POS	POS	NEG	NEG	NEG	NEG	NEG	NEG	NEG	NEG	AMB	POS	NEG	POS	NEG	NEG	NEG	NEG	AMB	NEG	NEG	NEG	NEG	NEG	NEG	NEG	NEG	NEG	NEG	NEG	NEG	NEG	NEG	NEG	NEG	NEG
MOK041	71	POS	POS	POS	POS	POS	POS	POS	POS	POS	POS	POS	POS	POS	POS	NEG	NEG	NEG	NEG	NEG	NEG	NEG	NEG	AMB	POS	NEG	POS	NEG	NEG	NEG	NEG	AMB	NEG	NEG	NEG	NEG	NEG	NEG	NEG	NEG	NEG	NEG	NEG	NEG	NEG	NEG	NEG	NEG	NEG
MOK042	71	POS	POS	POS	POS	POS	POS	POS	POS	POS	POS	POS	POS	POS	POS	NEG	NEG	NEG	NEG	NEG	NEG	NEG	NEG	AMB	POS	NEG	POS	NEG	NEG	NEG	NEG	AMB	NEG	NEG	NEG	NEG	NEG	NEG	NEG	NEG	NEG	NEG	NEG	NEG	NEG	NEG	NEG	NEG	NEG
MOK043	151	POS	POS	POS	POS	POS	POS	POS	POS	POS	POS	NEG	NEG	NEG	NEG	POS	POS	POS	POS	NEG	NEG	NEG	NEG	NEG	NEG	NEG	POS	NEG	NEG	AMB	NEG	AMB	NEG	NEG	NEG	NEG	NEG	NEG	NEG	NEG	NEG	NEG	AMB	NEG	NEG	NEG	NEG	NEG	NEG
MOK044	151	POS	POS	POS	POS	POS	POS	POS	POS	POS	POS	NEG	NEG	NEG	NEG	POS	POS	POS	POS	NEG	NEG	NEG	NEG	NEG	NEG	NEG	POS	NEG	NEG	NEG	NEG	AMB	NEG	NEG	NEG	NEG	NEG	NEG	NEG	NEG	NEG	NEG	POS	POS	NEG	NEG	NEG	NEG	NEG
MOK045	71	POS	POS	POS	POS	POS	POS	POS	POS	POS	POS	POS	POS	POS	POS	NEG	NEG	NEG	NEG	NEG	NEG	NEG	NEG	POS	POS	NEG	POS	NEG	NEG	AMB	NEG	AMB	NEG	NEG	NEG	NEG	NEG	NEG	NEG	NEG	NEG	NEG	AMB	POS	NEG	NEG	NEG	NEG	NEG
MOK046	97	POS	POS	POS	POS	POS	POS	POS	POS	POS	POS	POS	POS	POS	POS	NEG	NEG	NEG	NEG	NEG	NEG	NEG	NEG	AMB	POS	NEG	POS	NEG	NEG	NEG	NEG	AMB	NEG	NEG	NEG	NEG	NEG	NEG	NEG	NEG	NEG	NEG	AMB	NEG	NEG	NEG	NEG	NEG	NEG
MOK048	151	POS	POS	POS	POS	POS	POS	POS	POS	POS	POS	NEG	NEG	NEG	NEG	POS	POS	POS	POS	NEG	NEG	NEG	NEG	NEG	NEG	NEG	POS	NEG	NEG	AMB	NEG	NEG	NEG	NEG	NEG	NEG	NEG	NEG	NEG	NEG	NEG	NEG	AMB	NEG	NEG	NEG	NEG	NEG	NEG
MOK049	97	POS	POS	POS	POS	POS	POS	POS	POS	POS	POS	POS	POS	POS	POS	NEG	NEG	NEG	NEG	NEG	NEG	NEG	NEG	NEG	NEG	NEG	POS	NEG	NEG	NEG	NEG	NEG	NEG	NEG	NEG	NEG	NEG	NEG	NEG	NEG	NEG	NEG	NEG	NEG	NEG	NEG	NEG	NEG	NEG
MOK050	151	POS	POS	POS	POS	POS	POS	POS	POS	POS	POS	NEG	NEG	NEG	NEG	POS	POS	POS	POS	NEG	NEG	NEG	NEG	NEG	NEG	NEG	POS	NEG	NEG	NEG	NEG	NEG	NEG	NEG	NEG	NEG	NEG	NEG	NEG	NEG	NEG	NEG	NEG	AMB	NEG	NEG	NEG	NEG	NEG
MOK051	97	POS	POS	POS	POS	POS	POS	POS	POS	POS	POS	POS	POS	POS	POS	NEG	NEG	NEG	NEG	NEG	NEG	NEG	NEG	AMB	POS	NEG	POS	NEG	NEG	NEG	NEG	NEG	NEG	NEG	NEG	NEG	NEG	NEG	NEG	NEG	NEG	NEG	NEG	NEG	NEG	NEG	NEG	NEG	NEG
MOK052	1	POS	POS	POS	POS	POS	POS	POS	POS	POS	POS	NEG	NEG	NEG	NEG	NEG	NEG	NEG	NEG	POS	POS	POS	POS	NEG	NEG	NEG	POS	NEG	NEG	NEG	NEG	NEG	NEG	NEG	NEG	NEG	NEG	NEG	NEG	NEG	NEG	NEG	NEG	NEG	NEG	NEG	NEG	NEG	NEG
MOK053	136	POS	POS	POS	POS	POS	POS	POS	POS	POS	POS	NEG	NEG	NEG	NEG	NEG	NEG	NEG	NEG	POS	POS	POS	POS	NEG	NEG	NEG	POS	NEG	NEG	NEG	NEG	AMB	NEG	NEG	NEG	NEG	NEG	NEG	NEG	NEG	NEG	NEG	NEG	NEG	NEG	NEG	NEG	NEG	NEG
MOK054	151	POS	POS	POS	POS	POS	POS	POS	POS	POS	POS	NEG	NEG	NEG	NEG	POS	POS	POS	POS	NEG	NEG	NEG	NEG	NEG	NEG	NEG	POS	NEG	NEG	NEG	NEG	NEG	NEG	NEG	NEG	NEG	NEG	NEG	NEG	NEG	NEG	NEG	NEG	NEG	NEG	NEG	NEG	NEG	NEG
MOK055	151	POS	POS	POS	POS	POS	POS	POS	POS	POS	POS	NEG	NEG	NEG	NEG	POS	POS	POS	POS	NEG	NEG	NEG	NEG	NEG	NEG	NEG	POS	NEG	NEG	NEG	NEG	AMB	NEG	NEG	NEG	NEG	NEG	NEG	NEG	NEG	NEG	NEG	AMB	NEG	NEG	NEG	NEG	NEG	NEG
MOK056	151	POS	POS	POS	POS	POS	POS	POS	POS	POS	POS	NEG	NEG	NEG	NEG	POS	POS	POS	POS	NEG	NEG	NEG	NEG	NEG	NEG	NEG	POS	NEG	NEG	NEG	NEG	NEG	NEG	NEG	NEG	NEG	NEG	NEG	NEG	NEG	NEG	NEG	NEG	NEG	NEG	NEG	NEG	NEG	NEG
MOK058	151	POS	POS	POS	POS	POS	POS	POS	POS	POS	POS	NEG	NEG	NEG	NEG	POS	POS	POS	POS	NEG	NEG	NEG	NEG	NEG	NEG	NEG	POS	NEG	NEG	NEG	NEG	NEG	NEG	NEG	NEG	NEG	NEG	NEG	NEG	NEG	NEG	NEG	NEG	NEG	NEG	NEG	NEG	NEG	NEG
MOK059	71	POS	POS	POS	POS	POS	POS	POS	POS	POS	POS	POS	POS	POS	POS	NEG	NEG	NEG	NEG	NEG	NEG	NEG	NEG	AMB	POS	NEG	POS	NEG	NEG	NEG	NEG	AMB	NEG	NEG	NEG	NEG	NEG	NEG	NEG	NEG	NEG	NEG	NEG	NEG	NEG	NEG	NEG	NEG	NEG
MOK060	151	POS	POS	POS	POS	POS	POS	POS	POS	POS	POS	NEG	NEG	NEG	NEG	POS	POS	POS	POS	NEG	NEG	NEG	NEG	NEG	NEG	NEG	POS	NEG	NEG	NEG	NEG	NEG	NEG	NEG	NEG	NEG	NEG	NEG	NEG	NEG	NEG	NEG	NEG	NEG	NEG	NEG	NEG	NEG	NEG
MOK061	151	POS	POS	POS	POS	POS	POS	POS	POS	POS	POS	NEG	NEG	NEG	NEG	POS	POS	POS	POS	NEG	NEG	NEG	NEG	NEG	NEG	NEG	POS	NEG	NEG	NEG	NEG	AMB	NEG	NEG	NEG	NEG	NEG	NEG	NEG	NEG	NEG	NEG	AMB	NEG	NEG	NEG	NEG	NEG	NEG
MOK062	151	POS	POS	POS	POS	POS	POS	POS	POS	POS	POS	NEG	NEG	NEG	NEG	POS	POS	POS	POS	NEG	NEG	NEG	NEG	NEG	NEG	NEG	POS	NEG	NEG	NEG	NEG	AMB	NEG	NEG	NEG	NEG	NEG	NEG	NEG	NEG	NEG	NEG	AMB	NEG	NEG	NEG	NEG	NEG	NEG
MOK063	97	POS	POS	POS	POS	POS	POS	POS	POS	POS	POS	POS	POS	POS	POS	NEG	NEG	NEG	NEG	NEG	NEG	NEG	NEG	AMB	POS	NEG	POS	NEG	NEG	NEG	NEG	NEG	NEG	NEG	NEG	NEG	NEG	NEG	NEG	NEG	NEG	NEG	NEG	NEG	NEG	NEG	NEG	NEG	NEG
MOK064	97	POS	POS	POS	POS	POS	POS	POS	POS	POS	POS	POS	POS	POS	POS	NEG	NEG	NEG	NEG	NEG	NEG	NEG	NEG	POS	POS	NEG	POS	NEG	NEG	NEG	NEG	AMB	NEG	NEG	NEG	NEG	NEG	NEG	NEG	NEG	NEG	NEG	NEG	NEG	NEG	NEG	NEG	NEG	NEG
MOK065	151	POS	POS	POS	POS	POS	POS	POS	POS	POS	POS	NEG	NEG	NEG	NEG	POS	POS	POS	POS	NEG	NEG	NEG	NEG	NEG	NEG	NEG	POS	NEG	NEG	NEG	NEG	NEG	NEG	NEG	NEG	NEG	NEG	NEG	NEG	NEG	NEG	NEG	NEG	NEG	NEG	NEG	NEG	NEG	NEG
MOK066	151	POS	POS	POS	POS	POS	POS	POS	POS	POS	POS	NEG	NEG	NEG	NEG	POS	POS	POS	POS	NEG	NEG	NEG	NEG	NEG	NEG	NEG	POS	NEG	NEG	AMB	NEG	AMB	NEG	NEG	NEG	NEG	NEG	NEG	NEG	NEG	NEG	NEG	AMB	AMB	NEG	NEG	NEG	NEG	NEG
MOK067	151	POS	POS	POS	POS	POS	POS	POS	POS	POS	POS	NEG	NEG	NEG	NEG	POS	POS	POS	POS	NEG	NEG	NEG	NEG	NEG	NEG	NEG	POS	NEG	NEG	NEG	NEG	AMB	NEG	NEG	NEG	NEG	NEG	NEG	NEG	NEG	NEG	NEG	AMB	POS	NEG	NEG	NEG	NEG	NEG
MOK068	71	POS	POS	POS	POS	POS	POS	POS	POS	POS	POS	POS	POS	POS	POS	NEG	NEG	NEG	NEG	NEG	NEG	NEG	NEG	POS	POS	NEG	POS	NEG	NEG	NEG	NEG	POS	NEG	NEG	NEG	NEG	NEG	NEG	NEG	NEG	NEG	NEG	NEG	AMB	NEG	NEG	NEG	NEG	NEG
MOK069	71	POS	POS	POS	POS	POS	POS	POS	POS	POS	POS	POS	POS	POS	POS	NEG	AMB	NEG	NEG	NEG	NEG	NEG	NEG	POS	POS	NEG	POS	NEG	NEG	NEG	NEG	AMB	NEG	NEG	NEG	NEG	NEG	NEG	NEG	NEG	NEG	NEG	AMB	POS	NEG	NEG	NEG	NEG	NEG
MOK070	151	POS	POS	POS	POS	POS	POS	POS	POS	POS	POS	NEG	NEG	NEG	NEG	POS	POS	POS	POS	NEG	NEG	NEG	NEG	NEG	NEG	NEG	POS	NEG	NEG	NEG	NEG	AMB	NEG	NEG	NEG	NEG	NEG	NEG	NEG	NEG	NEG	NEG	POS	POS	NEG	NEG	NEG	NEG	NEG
MOK071	151	POS	POS	POS	POS	POS	POS	POS	POS	POS	POS	NEG	NEG	NEG	NEG	POS	POS	POS	POS	NEG	NEG	NEG	NEG	NEG	NEG	NEG	POS	NEG	NEG	NEG	NEG	NEG	NEG	NEG	NEG	NEG	NEG	NEG	NEG	NEG	NEG	NEG	NEG	NEG	NEG	NEG	NEG	NEG	NEG
MOK072	71	POS	POS	POS	POS	POS	POS	POS	POS	POS	POS	POS	POS	POS	POS	NEG	NEG	NEG	NEG	NEG	NEG	NEG	NEG	POS	POS	NEG	POS	NEG	NEG	NEG	NEG	AMB	NEG	NEG	NEG	NEG	NEG	NEG	NEG	NEG	NEG	NEG	NEG	AMB	NEG	NEG	NEG	NEG	NEG
MOK073	151	POS	POS	POS	POS	POS	POS	POS	POS	POS	POS	NEG	NEG	NEG	NEG	POS	POS	POS	POS	NEG	NEG	NEG	NEG	NEG	NEG	NEG	POS	NEG	NEG	NEG	NEG	NEG	NEG	NEG	NEG	NEG	NEG	NEG	NEG	NEG	NEG	NEG	NEG	NEG	NEG	NEG	NEG	NEG	NEG
MOK074	136	POS	POS	POS	POS	POS	POS	POS	POS	POS	POS	NEG	NEG	NEG	NEG	NEG	NEG	NEG	NEG	POS	POS	POS	POS	NEG	NEG	NEG	POS	NEG	NEG	NEG	NEG	AMB	NEG	NEG	NEG	NEG	NEG	NEG	NEG	NEG	NEG	NEG	NEG	AMB	NEG	NEG	NEG	NEG	NEG
MOK075	136	POS	POS	POS	POS	POS	POS	POS	POS	POS	POS	NEG	NEG	NEG	NEG	NEG	NEG	NEG	NEG	POS	POS	POS	POS	NEG	NEG	NEG	POS	NEG	NEG	NEG	NEG	NEG	NEG	NEG	NEG	NEG	NEG	NEG	NEG	NEG	NEG	NEG	NEG	NEG	NEG	NEG	NEG	NEG	NEG
MOK076	136	POS	POS	POS	POS	POS	POS	POS	POS	POS	POS	NEG	NEG	NEG	NEG	NEG	NEG	NEG	NEG	POS	POS	POS	POS	NEG	NEG	NEG	POS	NEG	NEG	NEG	NEG	NEG	NEG	NEG	NEG	NEG	NEG	NEG	NEG	NEG	NEG	NEG	NEG	NEG	NEG	NEG	NEG	NEG	NEG
MOK077	136	POS	POS	POS	POS	POS	POS	POS	POS	POS	POS	NEG	NEG	NEG	NEG	NEG	NEG	NEG	NEG	POS	POS	POS	POS	NEG	NEG	NEG	POS	NEG	NEG	NEG	NEG	NEG	NEG	NEG	NEG	NEG	NEG	NEG	NEG	NEG	NEG	NEG	NEG	NEG	NEG	NEG	NEG	NEG	NEG
MOK078	136	POS	POS	POS	POS	POS	POS	POS	POS	POS	POS	NEG	NEG	NEG	NEG	NEG	NEG	NEG	NEG	POS	POS	POS	POS	NEG	NEG	NEG	POS	NEG	NEG	NEG	NEG	NEG	NEG	NEG	NEG	NEG	NEG	NEG	NEG	NEG	NEG	NEG	NEG	NEG	NEG	NEG	NEG	NEG	NEG
MOK079	136	POS	POS	POS	POS	POS	POS	POS	POS	POS	POS	NEG	NEG	NEG	NEG	NEG	NEG	NEG	NEG	POS	POS	POS	POS	NEG	NEG	NEG	POS	NEG	NEG	NEG	NEG	NEG	NEG	NEG	NEG	NEG	NEG	NEG	NEG	NEG	NEG	NEG	NEG	NEG	NEG	NEG	NEG	NEG	NEG
MOK080	136	POS	POS	POS	POS	POS	POS	POS	POS	POS	POS	NEG	NEG	NEG	NEG	NEG	NEG	NEG	NEG	POS	POS	POS	POS	NEG	NEG	NEG	POS	NEG	NEG	NEG	NEG	NEG	NEG	NEG	NEG	NEG	NEG	NEG	NEG	NEG	NEG	NEG	NEG	NEG	NEG	NEG	NEG	NEG	NEG
MOK081	136	POS	POS	POS	POS	POS	POS	POS	POS	POS	POS	NEG	NEG	NEG	NEG	NEG	NEG	NEG	NEG	POS	POS	POS	POS	NEG	NEG	NEG	POS	NEG	NEG	NEG	NEG	NEG	NEG	NEG	NEG	NEG	NEG	NEG	NEG	NEG	NEG	NEG	NEG	AMB	NEG	NEG	NEG	NEG	NEG
MOK082	136	POS	POS	POS	POS	POS	POS	POS	POS	POS	POS	NEG	NEG	NEG	NEG	NEG	NEG	NEG	NEG	POS	POS	POS	POS	NEG	NEG	NEG	POS	NEG	NEG	NEG	NEG	NEG	NEG	NEG	NEG	NEG	NEG	NEG	NEG	NEG	NEG	NEG	NEG	AMB	NEG	NEG	NEG	NEG	NEG
MOK083	136	POS	POS	POS	POS	POS	POS	POS	POS	POS	POS	NEG	NEG	NEG	NEG	NEG	NEG	NEG	NEG	POS	POS	POS	POS	NEG	NEG	NEG	POS	NEG	NEG	NEG	NEG	NEG	NEG	NEG	NEG	NEG	NEG	NEG	NEG	NEG	NEG	NEG	NEG	NEG	NEG	NEG	NEG	NEG	NEG
MOK084	136	POS	POS	POS	POS	POS	POS	POS	POS	POS	POS	NEG	NEG	NEG	NEG	NEG	NEG	NEG	NEG	POS	POS	POS	POS	NEG	NEG	NEG	POS	NEG	NEG	NEG	NEG	NEG	NEG	NEG	NEG	NEG	NEG	NEG	NEG	NEG	NEG	NEG	NEG	NEG	NEG	NEG	NEG	NEG	NEG
MOK085	136	POS	POS	POS	POS	POS	POS	POS	POS	POS	POS	NEG	NEG	NEG	NEG	NEG	NEG	NEG	NEG	POS	POS	POS	POS	NEG	NEG	NEG	POS	NEG	NEG	NEG	NEG	NEG	NEG	NEG	NEG	NEG	NEG	NEG	NEG	NEG	NEG	NEG	NEG	NEG	NEG	NEG	NEG	NEG	NEG
MOK086	136	POS	POS	POS	POS	POS	POS	POS	POS	POS	POS	NEG	NEG	NEG	NEG	NEG	NEG	NEG	NEG	POS	POS	POS	POS	NEG	NEG	NEG	POS	NEG	NEG	NEG	NEG	NEG	NEG	NEG	NEG	NEG	NEG	NEG	NEG	NEG	NEG	NEG	NEG	NEG	NEG	NEG	NEG	NEG	NEG
MOK087	71	POS	POS	POS	POS	POS	POS	POS	POS	POS	POS	POS	POS	POS	POS	NEG	NEG	NEG	NEG	AMB	AMB	NEG	AMB	AMB	POS	NEG	POS	NEG	NEG	NEG	NEG	NEG	NEG	NEG	NEG	NEG	NEG	NEG	NEG	NEG	NEG	NEG	NEG	AMB	NEG	NEG	NEG	NEG	NEG
MOK088	71	POS	POS	POS	POS	POS	POS	POS	POS	POS	POS	POS	POS	POS	POS	NEG	NEG	NEG	NEG	NEG	NEG	NEG	NEG	AMB	POS	NEG	POS	NEG	NEG	NEG	NEG	NEG	NEG	NEG	NEG	NEG	NEG	NEG	NEG	NEG	NEG	NEG	NEG	NEG	NEG	NEG	NEG	NEG	NEG
MOK089	71	POS	POS	POS	POS	POS	POS	POS	POS	POS	POS	POS	POS	POS	POS	NEG	NEG	NEG	NEG	NEG	NEG	NEG	NEG	POS	POS	NEG	POS	NEG	NEG	NEG	NEG	AMB	NEG	NEG	NEG	NEG	NEG	NEG	NEG	NEG	NEG	NEG	NEG	AMB	NEG	NEG	NEG	NEG	NEG
MOK090	151	POS	POS	POS	POS	POS	POS	POS	POS	POS	POS	NEG	NEG	NEG	NEG	POS	POS	POS	POS	NEG	NEG	NEG	NEG	NEG	NEG	NEG	POS	NEG	NEG	NEG	NEG	NEG	NEG	NEG	NEG	NEG	NEG	NEG	NEG	NEG	NEG	NEG	NEG	AMB	NEG	NEG	NEG	NEG	NEG
MOK092	151	POS	POS	POS	AMB	POS	POS	POS	POS	POS	POS	NEG	NEG	NEG	NEG	POS	POS	POS	POS	NEG	NEG	NEG	NEG	NEG	NEG	NEG	POS	NEG	NEG	NEG	NEG	NEG	NEG	NEG	NEG	NEG	NEG	NEG	NEG	NEG	NEG	NEG	NEG	NEG	NEG	NEG	NEG	NEG	NEG
MOK093	151	POS	POS	POS	POS	POS	POS	POS	POS	POS	POS	NEG	NEG	NEG	NEG	POS	POS	POS	POS	NEG	NEG	NEG	NEG	NEG	NEG	NEG	POS	NEG	NEG	AMB	NEG	AMB	NEG	NEG	NEG	NEG	NEG	NEG	NEG	NEG	NEG	NEG	AMB	AMB	NEG	NEG	NEG	NEG	NEG
MOK094	151	POS	POS	POS	POS	POS	POS	POS	POS	POS	POS	NEG	NEG	NEG	NEG	POS	POS	POS	POS	NEG	NEG	NEG	NEG	NEG	NEG	NEG	POS	NEG	NEG	AMB	NEG	AMB	NEG	NEG	NEG	NEG	NEG	NEG	NEG	NEG	NEG	NEG	AMB	POS	NEG	NEG	NEG	NEG	NEG
MOK096	151	POS	POS	POS	POS	POS	POS	POS	POS	POS	POS	NEG	NEG	NEG	NEG	POS	POS	POS	POS	NEG	NEG	NEG	NEG	NEG	NEG	NEG	POS	NEG	NEG	NEG	NEG	NEG	NEG	NEG	NEG	NEG	NEG	NEG	NEG	NEG	NEG	NEG	NEG	NEG	NEG	NEG	NEG	NEG	NEG
MOK097	71	POS	POS	POS	POS	POS	POS	POS	POS	POS	POS	POS	POS	POS	POS	NEG	NEG	NEG	NEG	NEG	NEG	NEG	NEG	AMB	POS	NEG	POS	NEG	NEG	NEG	NEG	NEG	NEG	NEG	NEG	NEG	NEG	NEG	NEG	NEG	NEG	NEG	NEG	NEG	NEG	NEG	NEG	NEG	NEG
MOK098	71	POS	POS	POS	POS	POS	POS	POS	POS	POS	POS	POS	POS	POS	POS	NEG	NEG	NEG	NEG	NEG	NEG	NEG	NEG	POS	POS	NEG	POS	NEG	NEG	NEG	NEG	AMB	NEG	NEG	NEG	NEG	NEG	NEG	NEG	NEG	NEG	NEG	NEG	POS	NEG	NEG	NEG	NEG	NEG
MOK099	71	POS	POS	POS	POS	POS	POS	POS	POS	POS	POS	POS	POS	POS	POS	NEG	NEG	NEG	NEG	NEG	NEG	NEG	NEG	AMB	POS	NEG	POS	NEG	NEG	NEG	NEG	NEG	NEG	NEG	NEG	NEG	NEG	NEG	NEG	NEG	NEG	NEG	NEG	NEG	NEG	NEG	NEG	NEG	NEG
MOK100	71	POS	POS	POS	POS	POS	POS	POS	POS	POS	POS	POS	POS	POS	POS	NEG	NEG	NEG	NEG	NEG	NEG	NEG	NEG	AMB	POS	NEG	POS	NEG	NEG	NEG	NEG	NEG	NEG	NEG	NEG	NEG	NEG	NEG	NEG	NEG	NEG	NEG	NEG	NEG	NEG	NEG	NEG	NEG	NEG
MOK101	71	POS	POS	POS	POS	POS	POS	POS	POS	POS	POS	POS	POS	POS	POS	NEG	NEG	NEG	NEG	NEG	NEG	NEG	NEG	AMB	POS	NEG	POS	NEG	NEG	NEG	NEG	NEG	NEG	NEG	NEG	NEG	NEG	NEG	NEG	NEG	NEG	NEG	NEG	NEG	NEG	NEG	NEG	NEG	NEG
MOK102	71	POS	POS	POS	POS	POS	POS	POS	POS	POS	POS	POS	POS	POS	POS	NEG	NEG	NEG	NEG	NEG	NEG	NEG	NEG	AMB	POS	NEG	POS	NEG	NEG	NEG	NEG	NEG	NEG	NEG	NEG	NEG	NEG	NEG	NEG	NEG	NEG	NEG	NEG	NEG	NEG	NEG	NEG	NEG	NEG
MOK103	151	POS	POS	POS	POS	POS	POS	POS	POS	POS	POS	NEG	NEG	NEG	NEG	POS	POS	POS	POS	NEG	NEG	NEG	NEG	NEG	NEG	NEG	POS	NEG	NEG	NEG	NEG	NEG	NEG	NEG	NEG	NEG	NEG	NEG	NEG	NEG	NEG	NEG	NEG	NEG	NEG	NEG	NEG	NEG	NEG
MOK104	71	POS	POS	POS	POS	POS	POS	POS	POS	POS	POS	POS	POS	POS	POS	NEG	NEG	NEG	NEG	NEG	NEG	NEG	NEG	AMB	POS	NEG	POS	NEG	NEG	NEG	NEG	NEG	NEG	NEG	NEG	NEG	NEG	NEG	NEG	NEG	NEG	NEG	NEG	NEG	NEG	NEG	NEG	NEG	NEG
MOK105	71	POS	POS	POS	POS	POS	POS	POS	POS	POS	POS	POS	POS	POS	POS	NEG	NEG	NEG	NEG	NEG	NEG	NEG	NEG	AMB	POS	NEG	POS	NEG	NEG	NEG	NEG	NEG	NEG	NEG	NEG	NEG	NEG	NEG	NEG	NEG	NEG	NEG	NEG	NEG	NEG	NEG	NEG	NEG	NEG
MOK106	71	POS	POS	POS	POS	POS	POS	POS	POS	POS	POS	POS	POS	POS	POS	NEG	NEG	NEG	NEG	NEG	NEG	NEG	NEG	AMB	POS	NEG	POS	NEG	NEG	NEG	NEG	NEG	NEG	NEG	NEG	NEG	NEG	NEG	NEG	NEG	NEG	NEG	NEG	NEG	NEG	NEG	NEG	NEG	NEG
MOK107	71	POS	POS	POS	POS	POS	POS	POS	POS	POS	POS	POS	POS	POS	POS	NEG	NEG	NEG	NEG	NEG	NEG	NEG	NEG	AMB	POS	NEG	POS	NEG	NEG	NEG	NEG	NEG	NEG	NEG	NEG	NEG	NEG	NEG	NEG	NEG	NEG	NEG	NEG	NEG	NEG	NEG	NEG	NEG	NEG
MOK108	71	POS	AMB	POS	POS	POS	AMB	POS	POS	POS	POS	POS	POS	AMB	POS	NEG	NEG	NEG	NEG	NEG	NEG	NEG	NEG	AMB	POS	NEG	POS	NEG	NEG	NEG	NEG	NEG	NEG	NEG	NEG	NEG	NEG	NEG	NEG	NEG	NEG	NEG	NEG	NEG	NEG	NEG	NEG	NEG	NEG
MOK109	71	POS	POS	POS	POS	POS	POS	POS	POS	POS	POS	POS	POS	POS	POS	NEG	NEG	NEG	NEG	NEG	NEG	NEG	NEG	NEG	AMB	NEG	POS	NEG	NEG	NEG	NEG	NEG	NEG	NEG	NEG	NEG	NEG	NEG	NEG	NEG	NEG	NEG	NEG	NEG	NEG	NEG	NEG	NEG	NEG
MOK110	71	POS	POS	POS	POS	POS	POS	POS	POS	POS	POS	POS	POS	POS	POS	NEG	NEG	NEG	NEG	NEG	NEG	NEG	NEG	NEG	AMB	NEG	POS	NEG	NEG	NEG	NEG	NEG	NEG	NEG	NEG	NEG	NEG	NEG	NEG	NEG	NEG	NEG	NEG	NEG	NEG	NEG	NEG	NEG	NEG
MOK111	71	POS	POS	POS	POS	POS	POS	POS	POS	POS	POS	POS	POS	POS	POS	NEG	NEG	NEG	NEG	NEG	NEG	NEG	NEG	AMB	POS	NEG	POS	NEG	NEG	NEG	NEG	NEG	NEG	NEG	NEG	NEG	NEG	NEG	NEG	NEG	NEG	NEG	NEG	NEG	NEG	NEG	NEG	NEG	NEG
MOK113	5	POS	POS	POS	POS	POS	POS	POS	POS	POS	POS	NEG	NEG	NEG	NEG	POS	POS	POS	POS	NEG	NEG	NEG	NEG	NEG	NEG	NEG	POS	NEG	NEG	NEG	NEG	NEG	NEG	NEG	NEG	NEG	NEG	NEG	NEG	NEG	NEG	NEG	NEG	NEG	NEG	NEG	NEG	NEG	NEG
MOK116	97	POS	POS	POS	POS	POS	POS	POS	POS	POS	POS	POS	POS	POS	POS	NEG	NEG	NEG	NEG	NEG	NEG	NEG	NEG	AMB	POS	NEG	POS	NEG	NEG	NEG	NEG	NEG	NEG	NEG	NEG	NEG	NEG	NEG	NEG	NEG	NEG	NEG	NEG	NEG	NEG	NEG	NEG	NEG	NEG
MOK117	5	POS	POS	POS	POS	POS	POS	POS	POS	POS	POS	NEG	NEG	NEG	NEG	POS	POS	POS	POS	NEG	NEG	NEG	NEG	NEG	NEG	NEG	POS	NEG	NEG	NEG	NEG	NEG	NEG	NEG	NEG	NEG	NEG	NEG	NEG	NEG	NEG	NEG	NEG	NEG	NEG	NEG	NEG	NEG	NEG
MOK118	151	POS	POS	POS	POS	POS	POS	POS	POS	POS	POS	NEG	NEG	NEG	NEG	POS	POS	POS	POS	NEG	NEG	NEG	NEG	NEG	NEG	NEG	POS	NEG	NEG	AMB	NEG	AMB	NEG	NEG	NEG	NEG	NEG	NEG	NEG	NEG	NEG	NEG	AMB	AMB	NEG	NEG	NEG	NEG	NEG
MOK119	71	POS	POS	POS	POS	POS	POS	POS	POS	POS	POS	POS	POS	POS	POS	NEG	NEG	NEG	NEG	NEG	NEG	NEG	NEG	AMB	POS	NEG	POS	NEG	NEG	NEG	NEG	NEG	NEG	NEG	NEG	NEG	NEG	NEG	NEG	NEG	NEG	NEG	NEG	NEG	NEG	NEG	NEG	NEG	NEG
MOK120	151	POS	POS	POS	POS	POS	POS	POS	POS	POS	POS	NEG	NEG	NEG	NEG	POS	POS	POS	POS	NEG	NEG	NEG	NEG	NEG	NEG	NEG	POS	NEG	NEG	NEG	NEG	NEG	NEG	NEG	NEG	NEG	NEG	NEG	NEG	NEG	NEG	NEG	AMB	AMB	NEG	NEG	NEG	NEG	NEG
MOK121	151	POS	POS	POS	POS	POS	POS	POS	POS	POS	POS	NEG	NEG	NEG	NEG	POS	POS	POS	POS	NEG	NEG	NEG	NEG	NEG	NEG	NEG	POS	NEG	NEG	NEG	NEG	NEG	NEG	NEG	NEG	NEG	NEG	NEG	NEG	NEG	NEG	NEG	AMB	AMB	NEG	NEG	NEG	NEG	NEG
MOK122	71	POS	POS	POS	POS	POS	POS	POS	POS	POS	POS	POS	POS	AMB	POS	NEG	NEG	NEG	NEG	NEG	NEG	NEG	NEG	NEG	NEG	NEG	POS	NEG	NEG	NEG	NEG	NEG	NEG	NEG	NEG	NEG	NEG	NEG	NEG	NEG	NEG	NEG	NEG	NEG	NEG	NEG	NEG	NEG	NEG
MOK123	1	POS	POS	POS	POS	POS	POS	POS	POS	POS	POS	NEG	NEG	NEG	NEG	NEG	NEG	NEG	NEG	POS	POS	POS	POS	NEG	NEG	NEG	POS	NEG	NEG	NEG	NEG	NEG	NEG	NEG	NEG	NEG	NEG	NEG	NEG	NEG	NEG	NEG	NEG	NEG	NEG	NEG	NEG	NEG	NEG
MOK124	151	POS	POS	POS	POS	POS	POS	POS	POS	POS	POS	NEG	NEG	NEG	NEG	POS	POS	POS	POS	NEG	NEG	NEG	NEG	NEG	NEG	NEG	POS	NEG	NEG	NEG	NEG	NEG	NEG	NEG	NEG	NEG	NEG	NEG	NEG	NEG	NEG	NEG	NEG	NEG	NEG	NEG	NEG	NEG	NEG
MOK125	71	POS	POS	POS	POS	POS	POS	POS	POS	POS	POS	POS	POS	POS	POS	NEG	NEG	NEG	NEG	NEG	NEG	NEG	NEG	AMB	POS	NEG	POS	NEG	NEG	NEG	NEG	NEG	NEG	NEG	NEG	NEG	NEG	NEG	NEG	NEG	NEG	NEG	NEG	NEG	NEG	NEG	NEG	NEG	NEG
MOK126	71	POS	POS	POS	POS	POS	POS	POS	POS	POS	POS	POS	POS	POS	POS	NEG	NEG	NEG	NEG	NEG	NEG	NEG	NEG	AMB	POS	NEG	POS	NEG	NEG	NEG	NEG	NEG	NEG	NEG	NEG	NEG	NEG	NEG	NEG	NEG	NEG	NEG	NEG	NEG	NEG	NEG	NEG	NEG	NEG
MOK127	151	POS	POS	POS	POS	POS	POS	POS	POS	POS	POS	NEG	NEG	NEG	NEG	POS	POS	POS	POS	NEG	NEG	NEG	NEG	NEG	NEG	NEG	POS	NEG	NEG	NEG	NEG	NEG	NEG	NEG	NEG	NEG	NEG	NEG	NEG	NEG	NEG	NEG	AMB	AMB	NEG	NEG	NEG	NEG	NEG
MOK128	71	POS	POS	POS	POS	POS	POS	POS	POS	POS	POS	POS	POS	POS	POS	NEG	NEG	NEG	NEG	NEG	NEG	NEG	NEG	AMB	POS	NEG	POS	NEG	NEG	NEG	NEG	NEG	NEG	NEG	NEG	NEG	NEG	NEG	NEG	NEG	NEG	NEG	NEG	NEG	NEG	NEG	NEG	NEG	NEG
MOK129	71	POS	POS	POS	POS	POS	POS	POS	POS	POS	POS	POS	POS	POS	POS	NEG	NEG	NEG	NEG	NEG	NEG	NEG	NEG	AMB	POS	NEG	POS	NEG	NEG	NEG	NEG	NEG	NEG	NEG	NEG	NEG	NEG	NEG	NEG	NEG	NEG	NEG	NEG	NEG	NEG	NEG	NEG	NEG	NEG
MOK131	151	POS	POS	POS	POS	POS	POS	POS	POS	POS	POS	NEG	NEG	NEG	NEG	POS	POS	POS	POS	NEG	NEG	NEG	NEG	NEG	NEG	NEG	POS	NEG	NEG	NEG	NEG	NEG	NEG	NEG	NEG	NEG	NEG	NEG	NEG	NEG	NEG	NEG	NEG	NEG	NEG	NEG	NEG	NEG	NEG
MOK132	71	POS	POS	POS	POS	POS	POS	POS	POS	POS	POS	POS	POS	POS	POS	NEG	NEG	NEG	NEG	NEG	NEG	NEG	NEG	NEG	AMB	NEG	POS	NEG	NEG	NEG	NEG	NEG	NEG	NEG	NEG	NEG	NEG	NEG	NEG	NEG	NEG	NEG	NEG	NEG	NEG	NEG	NEG	NEG	NEG
MOK133	151	POS	POS	POS	POS	POS	POS	POS	POS	POS	POS	NEG	NEG	NEG	NEG	POS	POS	POS	POS	NEG	NEG	NEG	NEG	NEG	NEG	NEG	POS	NEG	NEG	NEG	NEG	NEG	NEG	NEG	NEG	NEG	NEG	NEG	NEG	NEG	NEG	NEG	NEG	NEG	NEG	NEG	NEG	NEG	NEG
MOK134	151	POS	POS	POS	POS	POS	POS	POS	POS	POS	POS	NEG	NEG	NEG	NEG	POS	POS	POS	POS	NEG	NEG	NEG	NEG	NEG	NEG	NEG	POS	NEG	NEG	NEG	NEG	NEG	NEG	NEG	NEG	NEG	NEG	NEG	NEG	NEG	NEG	NEG	AMB	NEG	NEG	NEG	NEG	NEG	NEG
MOK136	71	POS	POS	POS	POS	POS	POS	POS	POS	POS	POS	POS	POS	POS	POS	NEG	NEG	NEG	NEG	NEG	NEG	NEG	NEG	AMB	POS	NEG	POS	NEG	NEG	NEG	NEG	AMB	NEG	NEG	NEG	NEG	NEG	NEG	NEG	NEG	NEG	NEG	NEG	NEG	NEG	NEG	NEG	NEG	NEG
MOK137	151	POS	POS	POS	POS	POS	POS	POS	POS	POS	POS	NEG	NEG	NEG	NEG	POS	POS	POS	POS	NEG	NEG	NEG	NEG	NEG	NEG	NEG	POS	NEG	NEG	NEG	NEG	AMB	NEG	NEG	NEG	NEG	NEG	NEG	NEG	NEG	NEG	NEG	AMB	NEG	NEG	NEG	NEG	NEG	NEG
MOK138	151	POS	POS	POS	POS	POS	POS	POS	POS	POS	POS	NEG	NEG	NEG	NEG	POS	POS	POS	POS	NEG	NEG	NEG	NEG	NEG	NEG	NEG	POS	NEG	NEG	NEG	NEG	NEG	NEG	NEG	NEG	NEG	NEG	NEG	NEG	NEG	NEG	NEG	NEG	NEG	NEG	NEG	NEG	NEG	NEG
MOK205	151	POS	POS	POS	POS	POS	POS	POS	POS	POS	POS	NEG	NEG	NEG	NEG	POS	POS	POS	POS	NEG	NEG	NEG	NEG	NEG	NEG	NEG	POS	NEG	NEG	AMB	NEG	AMB	NEG	NEG	NEG	NEG	NEG	NEG	NEG	NEG	NEG	NEG	AMB	NEG	NEG	NEG	NEG	NEG	NEG
MOK206	151	POS	POS	POS	POS	POS	POS	POS	POS	POS	POS	NEG	NEG	NEG	NEG	POS	POS	POS	POS	NEG	NEG	NEG	NEG	NEG	NEG	NEG	POS	NEG	NEG	NEG	NEG	NEG	NEG	NEG	NEG	NEG	NEG	NEG	NEG	NEG	NEG	NEG	NEG	NEG	NEG	NEG	NEG	NEG	NEG
MOK208	1	POS	POS	POS	POS	POS	POS	POS	POS	POS	POS	NEG	NEG	NEG	NEG	NEG	NEG	NEG	NEG	POS	POS	POS	POS	NEG	NEG	NEG	POS	NEG	NEG	NEG	NEG	NEG	NEG	NEG	NEG	NEG	NEG	NEG	NEG	NEG	NEG	NEG	NEG	NEG	NEG	NEG	NEG	NEG	NEG
[truncated: 290 more columns]
