# Supplementary material for: Extensive Genomic Diversity among Bovine-Adapted Staphylococcus aureus: Evidence for a Genomic Rearrangement within CC97
Source: PLoS One. 2015 Aug 28;10(8):e0134592. doi: 10.1371/journal.pone.0134592 (PMC4552844; doi:10.1371/journal.pone.0134592)
Supplement: S2 Table — (XLSX) [file pone.0134592.s003.xlsx]

## Sheet: Saureus_Genotyping
S2 Table. MLST allele profiles, clonal complex affiliation, antimicrobial susceptibility and biofilm formation of the S. aureus isolates
Isolate Name	Farm Number	MLST	arc	aro	glp	gmk	pta	tpi	yqi	ST	CC (MLST)	CC (Array)	Antibiotic resistance (size of zone of inhibition in cm)	Cefalexin	Clindamycin	Enrofloxacin	Ampicillin	Erythromycin	Amoxycillin	Neomycin	Ceftiofur	Oxacillin	Tetracycline	Kanamycin	Penicillin	Biofilm formation	TSB	TSB + 1% glucose	TSB + 4% NaCl
MOK001	1		18	1	1	1	1	5	392	3173	71	71		2.7	2.8	2.7	1.9	2.6	2.5	2.1	2.9	2.1	2.8	2	1.5		Weak	Weak	0
MOK002	4		6	72	12	43	49	67	59	151	151	151		3.2	2.4	3	4	2.5	>4.0	2	3.2	2.4	2.6	2	4		NA	NA	NA
MOK003	1		18	1	1	1	1	5	392	3173	71	71		2.8	2.7	2.6	1.8	2.6	2.6	2.1	3.1	2.1	3	2	1.7		Weak	Weak	0
MOK004	1		1	1	1	1	1	1	1	1	1	1		3	2.7	2.9	3.6	2.5	3.6	1.9	3.2	2.5	2.8	1.9	4		NA	NA	NA
MOK005	1		18	1	1	1	1	5	392	3173	71	71		2.6	2.6	2.7	1.8	2.6	2.6	2	3.1	2.1	2.8	2	1.7		Weak	0	Weak
MOK006	1		18	1	1	1	1	5	392	3173	71	71		2.7	2.7	2.6	1.7	2.6	2.6	2.1	3	2.1	2.8	2	1.7		0	Weak	Moderate
MOK007	1		18	1	1	1	1	5	392	3173	71	71		2.6	2.7	2.7	1.7	2.5	2.5	2.1	3	2.1	2.8	2	1.6		Weak	0	0
MOK008	1		6	72	12	43	49	67	59	151	151	151		3.4	2.8	>3.0	>4.0	2.5	>4.0	2.1	3.1	2.5	2.8	2.1	>4.0		NA	NA	NA
MOK009	1		18	1	1	1	1	5	392	3173	71	71		2.6	2.7	>3.0	1.9	2.5	2.5	2	3.4	2	>3.0	1.9	1.3		Weak	Weak	0
MOK012	1		18	1	1	1	1	5	392	3173	71	71		2.6	2.6	2.7	1.7	2.4	2.6	2	3.1	2.2	3	2	1.7		Weak	Weak	0
MOK013	1		6	72	12	43	49	67	59	151	151	151		3	2.6	3	>4.0	2.5	3.4	2	3.1	2.4	2.7	2	3.4		NA	NA	NA
MOK014	1		18	1	1	1	1	5	392	3173	71	71		2.6	2.7	2.8	1.8	2.7	2.6	2.1	3	2.1	2.7	2	1.4		Strong	Moderate	Weak
MOK016	2		3	1	406	1	1	5	3	3170	97	97		3.4	>3.0	2.3	2.1	3	4	1.9	4	2	2.5	1.8	2		Weak	0	0
MOK017	1		6	72	12	43	49	67	59	151	151	151		4	2.4	3	>4.0	2.2	>4.0	2	3.1	2.2	2.6	1.9	>4.0		NA	NA	NA
MOK018	6		3	1	406	1	1	5	3	3170	97	97		2.6	2.4	2.7	1.4	2.6	2.2	2	3.1	1.9	2.7	2	1.3		Weak	0	Strong
MOK019	6		3	1	406	1	1	5	3	3170	97	97		2.7	2.4	2.5	1.4	2.5	2.2	2	3	1.8	2.6	2	1.3		Moderate	0	0
MOK020	3		18	1	1	1	1	5	3	71	71	71		3.1	2.6	3	1.8	2.5	2.6	2.1	3	2	2.7	2	1.6		Weak	0	0
MOK021	6		3	1	406	1	1	5	3	3170	97	97		2.7	2.5	2.6	1.5	2.6	2.4	2	3	1.9	2.7	1.9	1.3		Weak	Moderate	0
MOK022	6		3	1	406	1	1	5	3	3170	97	97		2.7	2.6	2.7	1.6	2.6	2.3	2	2.9	1.8	2.7	2	1.2		Moderate	Moderate	0
MOK023	6		3	1	406	1	1	5	3	3170	97	97		2.7	2.5	2.5	1.4	2.4	2.2	2	3	1.9	2.8	2	1.3		Moderate	Moderate	0
MOK024	6		3	1	406	1	1	5	3	3170	97	97		2.8	2.6	2.5	1.5	2.5	2.3	2	3	1.9	2.8	2	1.3		Weak	Moderate	0
MOK025	6		3	1	406	1	1	5	3	3170	97	97		2.8	2.6	2.7	1.4	2.5	2.4	2.1	3	1.9	2.8	1.9	1.2		Weak	Weak	0
MOK026	6		3	1	406	1	1	5	3	3170	97	97		2.6	2.4	2.5	1.5	2.5	2.2	1.9	2.8	1.9	2.7	2	1.2		Weak	Weak	0
MOK027	6		3	1	406	1	1	5	391	3172	97	97		2.6	2.5	2.6	1.4	2.4	2.1	2	3.1	2	2.8	2.1	1.3		Weak	Strong	0
MOK028	6		3	1	1	1	1	5	391	3221	97	97		2.6	2.4	2.7	1.4	2.3	2.1	2	2.9	1.9	2.9	2.1	1.2		Weak	Moderate	Weak
MOK029	6		3	1	406	1	1	5	3	3170	97	97		2.7	2.5	2.5	1.5	2.4	2.2	2	3.2	2	3	2.1	1.3		Weak	Moderate	0
MOK030	6		3	1	406	1	1	5	3	3170	97	97		2.7	2.6	2.5	1.5	2.5	2.2	2	3	1.8	2.7	2	1.2		Weak	Moderate	0
MOK031	6		3	1	406	1	1	5	391	3172	97	97		2.8	2.6	2.7	1.5	2.6	2.4	2	2.7	1.7	2.7	1.9	1.2		Moderate	Moderate	Weak
MOK032	6		3	1	406	1	1	5	3	3170	97	97		2.6	2.4	2.5	1.5	2.4	2.2	1.9	3	1.9	2.7	2	1.3		Moderate	Moderate	0
MOK034	1		6	72	12	43	49	67	59	151	151	151		4.4	2.5	2.8	3.8	2.2	3.6	2.2	3.6	2.5	2.7	2	4		NA	NA	NA
MOK036	6		3	1	406	1	1	5	3	3170	97	97		2.7	2.6	2.5	1.5	2.5	2.3	1.9	2.7	1.9	2.7	2	1.2		Weak	Weak	Weak
MOK037	3		6	72	12	43	49	67	59	151	151	151		4.4	2.7	2.7	3.5	2.4	3.4	1.9	3.2	2.8	2.8	1.9	>4.0		NA	NA	NA
MOK039	3		6	179	12	43	49	67	59	1123	151	151		3.6	2.6	3	3.4	2.6	3.6	2	3	2.6	2.6	1.9	3.8		NA	NA	NA
MOK040	4		18	1	1	1	1	5	3	71	71	71		2.9	2.5	3	1.6	2.5	2.3	1.9	2.8	2	2.8	1.8	1.4		Weak	Weak	Weak
MOK041	4		18	1	1	1	1	5	3	71	71	71		3	2.7	>3.0	1.8	2.6	2.5	1.8	2.8	2	2.8	2	1.5		Weak	0	0
MOK042	4		18	1	1	1	1	5	3	71	71	71		2.9	2.6	>3.0	1.7	2.5	2.5	1.7	2.8	2	2.8	1.8	1.4		Weak	Weak	0
MOK043	2		6	72	12	43	49	67	59	151	151	151		3.8	2.3	2.8	3.6	2.5	3.6	1.9	3.1	2.5	2.7	1.9	>4.0		NA	NA	NA
MOK044	21		6	72	145	43	49	67	59	1074	151	151		3.8	2.7	2.8	3.4	2.7	3.4	1.9	2.8	2.5	2.6	1.8	>4.0		NA	NA	NA
MOK045	5		18	1	1	1	1	5	3	71	71	71		2.8	2.5	2.7	1.7	2.5	2.5	1.8	3.1	2.5	2.7	2	1.6		Weak	0	Weak
MOK046	3		3	1	1	1	1	5	3	97	97	97		2.8	2.4	2.6	1.6	2.3	2.4	1.9	2.8	2	2.5	2	1.4		0	0	0
MOK048	4		6	72	12	43	49	67	59	151	151	151		4	2.6	3	>4.0	2.6	3.6	2	3.1	3	2.7	2	4		NA	NA	NA
MOK049	3		3	1	1	1	1	5	3	97	97	97		3	2.6	2.7	1.9	2.4	2.4	2	2.8	1.9	2.7	1.9	2.1		Weak	Weak	0
MOK050	10		6	72	12	43	49	67	59	151	151	151		4	2.6	>3.0	3.6	2.6	>4.0	2	3.2	2.6	2.6	1.9	4		NA	NA	NA
MOK051	3		3	1	1	1	1	5	3	97	97	97		2.8	2.6	2.8	1.5	2.3	2.3	1.9	2.8	2	2.7	2	1.4		Moderate	Weak	0
MOK052	3		1	1	1	1	1	1	1	1	1	1		3.6	2.5	2.7	3.6	2.3	3.2	1.9	2.9	2.2	2.8	2	3.4		NA	NA	NA
MOK053	24		38	55	45	18	38	14	2	136	136	136		2.9	2.5	2.8	1.5	2.4	2.4	1.9	2.8	2	2.6	1.8	1.3		NA	NA	NA
MOK054	13		6	72	145	43	49	67	59	1074	151	151		4.2	2.6	2.8	3.6	2.4	3.6	2	3.1	2.7	2.7	2	4		NA	NA	NA
MOK055	14		6	72	145	43	49	67	59	1074	151	151		4	2.6	2.8	>4.0	2.4	3.8	2	3	2.7	2.5	1.9	>4.0		NA	NA	NA
MOK056	6		6	72	12	43	49	67	59	151	151	151		>4.5	2.8	3	>4.0	2.7	>4.0	2.1	3.3	3	>3.0	2.1	>4.0		NA	NA	NA
MOK058	19		6	72	12	43	49	67	59	151	151	151		>4.5	>3.0	>3.0	>4.0	2.8	>4.0	2	3.1	2.8	>3.0	1.9	>4.0		NA	NA	NA
MOK059	10		18	1	1	1	1	5	3	71	71	71		3.4	3	>3.0	2.1	>3.0	2.8	2.2	3.2	2.3	>3.0	2.1	1.7		0	0	0
MOK060	22		6	72	12	241	49	67	59	3171	151	151		>4.5	>3.0	>3.0	>4.0	2.8	>4.0	2.4	3.4	3	>3.0	2.2	>4.0		NA	NA	NA
MOK061	22		6	72	12	241	49	67	59	3171	151	151		>4.5	>3.0	>3.0	>4.0	3	>4.0	>3.0	3.5	>3.0	>3.0	2.2	>4.0		NA	NA	NA
MOK062	22		6	72	12	241	49	67	59	3171	151	151		>4.5	3	>3.0	>4.0	3	>4.0	2	3.1	2.6	>3.0	2	>4.0		NA	NA	NA
MOK063	16		3	1	1	1	1	5	3	97	97	97		3	>3.0	>3.0	2.1	2.9	2.8	2.3	3.2	2.2	>3.0	2.4	1.9		0	0	0
MOK064	16		3	1	1	1	1	5	3	97	97	97		2.8	2.7	>3.0	2.1	2.8	>4.0	2.1	3.1	2	>3.0	2.2	2		0	0	0
MOK065	9		6	72	12	43	49	67	59	151	151	151		>4.5	>3.0	>3.0	>4.0	>3.0	>4.0	2.4	3.4	>3.0	>3.0	2.4	>4.0		NA	NA	NA
MOK066	12		6	72	12	43	49	67	59	151	151	151		>4.5	>3.0	>3.0	>4.0	>3.0	>4.0	2.2	3.5	3	>3.0	4.6	>4.0		NA	NA	NA
MOK067	10		6	72	12	43	49	67	59	151	151	151		>4.5	3	>3.0	>4.0	2.9	>4.0	2.2	3.5	2.7	>3.0	2.1	>4.0		NA	NA	NA
MOK068	26		18	1	1	1	1	5	3	71	71	71		3.2	>3.0	>3.0	1.9	2.7	2.6	2.2	2.9	1.9	>3.0	2.2	1.7		0	0	0
MOK069	17		18	1	1	1	1	5	3	71	71	71		3.2	2.9	3	1.6	2.7	2.6	2.1	2.9	2	3	2.2	1.7		0	0	0
MOK070	11		6	72	12	43	49	67	59	151	151	151		>4.5	2.8	>3.0	>4.0	2.8	>4.0	2.1	3.3	3	>3.0	2.1	>4.0		NA	NA	NA
MOK071	11		6	72	12	43	49	67	59	151	151	151		>4.5	2.8	>3.0	>4.0	2.6	>4.0	2.1	3.3	>3.0	>3.0	2.2	>4.0		NA	NA	NA
MOK072	5		18	1	1	1	1	5	3	71	71	71		3.3	>3.0	>3.0	1.8	3	2.8	2.2	3.1	2.2	>3.0	2.1	1.7		Moderate	Weak	0
MOK073	8		6	179	12	43	49	67	393	3174	151	151		>4.5	2.8	>3.0	>4.0	1.4	>4.0	2.1	3.1	3	3	2.1	>4.0		NA	NA	NA
MOK074	8		38	55	45	18	38	14	2	136	136	136		>4.5	3	3	>4.0	2.8	>4.0	2.1	3.1	2.3	>3.0	2.3	>4.0		NA	NA	NA
MOK075	8		38	55	45	18	38	14	2	136	136	136		4.2	>3.0	>3.0	>4.0	2.7	3.8	2.2	3.2	>3.0	>3.0	2.2	>4.0		NA	NA	NA
MOK076	8		38	55	45	18	38	14	2	136	136	136		4.2	3	3	4	2.9	>4.0	1.9	2.9	2.7	3	2.1	>4.0		NA	NA	NA
MOK077	8		38	55	45	18	38	14	2	136	136	136		4.1	2.8	2.7	>4.0	2.9	3.8	2.1	3	2.3	>3.0	2.2	>4.0		NA	NA	NA
MOK078	8		38	55	45	18	38	14	2	136	136	136		4.3	>3.0	2.8	4	2.5	3.8	2.3	3.1	2.4	2.9	2.5	>4.0		NA	NA	NA
MOK079	8		38	55	45	18	38	14	2	136	136	136		4.2	>3.0	2.9	3.9	2.7	3.9	2.2	3	2.5	>3.0	2.2	4		NA	NA	NA
MOK080	8		38	55	45	18	38	14	2	136	136	136		4.4	2.8	2.6	>4.0	2.6	>4.0	2	2.9	2.1	3	2.2	>4.0		NA	NA	NA
MOK081	8		38	55	45	18	38	14	2	136	136	136		4.1	2.9	2.8	3.8	2.7	3.8	2.1	2.9	2.3	2.8	2.1	3.9		NA	NA	NA
MOK082	8		38	55	45	18	38	14	2	136	136	136		4.2	2.9	2.8	4	2.7	3.9	2.1	3	2.5	2.8	2.1	4		NA	NA	NA
MOK083	8		38	55	45	18	38	14	2	136	136	136		4.2	3	2.7	3.7	2.6	4	2.2	3	2.4	>3.0	2.3	>4.0		NA	NA	NA
MOK084	8		38	55	45	18	38	14	2	136	136	136		4.2	2.8	3	4	2.7	3.6	2.1	3.1	2.5	>3.0	2.3	>4.0		NA	NA	NA
MOK085	8		38	55	45	18	38	14	2	136	136	136		4.4	3	2.8	4	2.8	>4.0	2.2	3.2	2.4	>3.0	2.2	>4.0		NA	NA	NA
MOK086	8		38	55	45	18	38	14	2	136	136	136		4.2	2.8	3	>4.0	2.8	>4.0	2.1	2.9	2.3	>3.0	2.3	>4.0		NA	NA	NA
MOK087	20		18	1	26	1	1	5	3	3219	71	71		3.4	3	>3.0	2.1	2.6	2.9	2.1	2.7	1.9	2.9	2.2	1.7		Strong	Weak	0
MOK088	20		18	1	26	1	1	5	3	3219	71	71		3	2.8	>3.0	1.9	2.7	2.6	2.1	2.7	1.9	>3.0	2.2	1.5		Moderate	Weak	0
MOK089	20		18	1	26	1	1	5	3	3219	71	71		3	2.9	>3.0	1.8	2.6	2.5	2.1	2.9	2	3	2.3	1.6		Moderate	Moderate	0
MOK090	14		6	72	145	43	49	67	59	1074	151	151		>4.5	2.8	>3.0	>4.0	2.2	>4.0	2.2	3.4	>3.0	>3.0	2.3	>4.0		NA	NA	NA
MOK092	23		6	72	12	43	49	67	59	151	151	151		>4.5	>3.0	>3.0	>4.0	>3.0	>4.0	2.3	3.2	>3.0	>3.0	2.1	>4.0		NA	NA	NA
MOK093	23		6	72	12	43	49	67	59	151	151	151		>4.5	>3.0	>3.0	>4.0	>3.0	>4.0	1.8	3.2	>3.0	>3.0	1.9	>4.0		NA	NA	NA
MOK094	23		6	72	12	43	49	67	59	151	151	151		>4.5	1.7	>3.0	>4.0	2.8	>4.0	2.2	3.2	2.6	>3.0	2.1	>4.0		NA	NA	NA
MOK096	25		6	72	12	43	49	67	59	151	151	151		>4.5	2.8	3	>4.0	2.6	>4.0	2	3.2	2.8	3	2	>4.0		NA	NA	NA
MOK097	7		18	1	1	1	1	5	3	71	71	71		3.2	3	>3.0	2	3	2.6	2.1	3.1	2.1	>3.0	2	1.8		0	Weak	0
MOK098	6		18	1	1	1	1	5	3	71	71	71		3.2	3	>3.0	1.7	2.8	2.8	2	3.3	2.3	>3.0	1.9	1.6		Moderate	Strong	0
MOK099	7		18	1	1	1	1	5	3	71	71	71		3.2	2.9	>3.0	1.9	2.9	2.6	1.9	3.2	2.7	>3.0	1.9	1.6		Moderate	Strong	0
MOK100	7		18	1	1	1	1	5	3	71	71	71		3.4	>3.0	>3.0	2	2.2	2.6	2.2	3.2	1.9	>3.0	3.6	1.7		Moderate	Strong	0
MOK101	5		18	1	1	1	1	5	3	71	71	71		4.2	3	>3.0	3.5	3	3.4	2.2	3.4	2.6	>3.0	2.2	3.6		Weak	Weak	0
MOK102	7		18	1	1	1	1	5	3	71	71	71		3.2	3	>3.0	1.9	3	2.7	2.1	3.1	2.2	>3.0	2.1	1.8		Weak	Moderate	Weak
MOK103	1		6	72	12	43	49	67	59	151	151	151		>4.5	>3.0	>3.0	>4.0	>3.0	>4.0	2.4	3.3	>3.0	>3.0	2.3	>4.0		NA	NA	NA
MOK104	7		18	1	1	1	1	5	3	71	71	71		3.1	2.6	2.9	1.5	2.7	2.3	2.1	3.2	2.3	>3.0	2.1	1.7		Weak	Weak	Weak
MOK105	7		18	1	1	1	1	5	3	71	71	71		3	2.9	>3.0	2	2.5	3.8	1.9	3.1	2	3	1.9	1.5		Weak	Weak	0
MOK106	7		18	1	1	1	1	5	394	3175	71	71		3.4	>3.0	>3.0	2.3	3	2.8	1.9	3.2	2.6	>3.0	1.8	1.9		Weak	Weak	0
MOK107	7		18	1	1	1	1	5	3	71	71	71		3.6	>3.0	>3.0	1.7	3	3	2	3.2	2.5	>3.0	1.7	1.6		Moderate	Moderate	0
MOK108	7		18	1	1	1	1	5	3	71	71	71		>4.5	3	>3.0	2.4	2.8	>4.0	2.2	3.2	3	>3.0	2.4	0.9		Moderate	Moderate	0
MOK109	7		18	1	1	1	1	5	3	71	71	71		3	2.8	>3.0	1.9	2.7	2.6	2	3.2	2.3	>3.0	1.9	1.6		Moderate	Moderate	0
MOK110	7		18	1	1	1	1	5	3	71	71	71		4	>3.0	>3.0	2.5	>3.0	3.6	2.4	4	2.8	>3.0	2.2	2.1		0	Weak	0
MOK111	7		1	1	1	1	1	5	3	3085	97	71		4.4	>3.0	>3.0	2.6	>3.0	3.6	2.5	3.8	>3.0	>3.0	2.5	2.4		0	Weak	0
MOK113	9		1	4	1	4	12	1	10	5	5	5		3.1	2.7	2.8	2	2.5	2.7	2.1	3.1	1.9	2.9	2.1	1.6		NA	NA	NA
MOK116	9		3	1	406	1	1	5	391	3172	97	97		3.8	>3.0	>3.0	1.9	3	2.7	3	3.2	2.4	>3.0	2.6	1.8		Moderate	Moderate	0
MOK117	9		1	4	1	4	12	1	10	5	5	5		3.2	2.7	2.9	2.1	2.6	3	2	3.1	2.2	>3.0	2.2	1.9		NA	NA	NA
MOK118	12		6	72	12	43	49	67	59	151	151	151		4	3	2.8	>4.0	2.6	3.8	2.2	3.4	2.6	>3.0	2.3	>4.0		NA	NA	NA
MOK119	5		18	1	1	1	1	5	3	71	71	71		3.4	2.9	>3.0	2.4	2.9	2.8	2.3	4.1	2.5	>3.0	2.2	1.9		Weak	Weak	0
MOK120	5		6	72	12	43	49	67	59	151	151	151		4.4	2.6	2.8	>4.0	2.6	>4.0	2.2	3.3	2.6	>3.0	2.1	>4.0		NA	NA	NA
MOK121	15		6	72	12	43	49	67	59	151	151	151		4.2	2.6	>3.0	3.2	2.4	>4.0	2.1	3.1	>3.0	3	2.1	>4.0		NA	NA	NA
MOK122	7		18	1	1	1	1	5	3	71	71	71		3.1	2.8	3	1.7	1.8	2.6	2	3	2.4	2.8	2	1.7		Weak	Weak	0
MOK123	15		18	1	1	1	1	1	1	1278	1	1		4.2	1.7	2.8	4	2.4	2.6	2.1	3.1	2.6	2.9	2.2	>4.0		NA	NA	NA
MOK124	15		6	72	12	43	49	67	59	151	151	151		>4.5	2.4	2.6	>4.0	2.4	>4.0	2.2	3.2	2.8	2.9	2.2	>4.0		NA	NA	NA
MOK125	18		18	1	1	1	1	5	3	71	71	71		2.9	2.6	2.9	1.5	2.6	2.5	2	2.9	2.1	2.9	2	1.5		Weak	0	0
MOK126	7		18	1	1	1	1	5	3	71	71	71		3	2.6	2.8	1.6	2.6	2.6	2.1	3	2.2	2.6	2	1.5		Moderate	Weak	0
MOK127	19		6	72	12	43	49	67	59	151	151	151		>4.5	2.8	>3.0	>4.0	2.4	>4.0	2.1	3.1	3	>3.0	2.1	>4.0		NA	NA	NA
MOK128	15		18	1	1	1	1	5	3	71	71	71		3.1	2.7	3	1.7	2.5	2.5	2	2.9	2.1	2.9	2.1	1.4		Moderate	Weak	0
MOK129	15		18	1	1	1	1	5	3	71	71	71		3	2.7	2.9	1.5	2.5	2.6	1.8	2.8	2	2.7	1.9	1.4		Moderate	Moderate	0
MOK131	19		6	72	12	43	49	67	59	151	151	151		>4.5	3	>3.0	>4.0	2.6	>4.0	2.2	3.4	2.8	>3.0	2.2	>4.0		NA	NA	NA
MOK132	1		18	1	1	1	1	5	392	3173	71	71		3.3	>3.0	>3.0	2	2.9	3	2.2	3.4	2.2	>3.0	2.1	1.9		0	0	0
MOK133	4		6	179	12	43	49	67	59	1123	151	151		4.4	2.8	2.8	4	2.8	2.1	2	3.6	3	2.8	2	>4.0		NA	NA	NA
MOK134	7		6	72	12	43	49	67	59	151	151	151		>4.5	3	>3.0	>4.0	2.8	>4.0	2.4	3.2	3	>3.0	2.1	>4.0		NA	NA	NA
MOK136	1		18	1	1	1	1	5	392	3173	71	71		3	2.9	2.8	1.9	2.7	2.6	2.1	3	2	>3.0	2.1	1.6		Weak	Moderate	0
MOK137	15		6	72	12	43	49	67	59	151	151	151		>4.5	>3.0	>3.0	>4.0	2.8	>4.0	2.2	3.6	>3.0	>3.0	2.1	3.4		NA	NA	NA
MOK138	12		6	72	12	43	49	67	59	151	151	151		>4.5	3	>3.0	>4.0	2.6	>4.0	2.1	3.2	>3.0	3	2.1	>4.0		NA	NA	NA
MOK205	1		6	72	12	43	49	67	59	151	151	151		4	2.6	>3.0	>4.0	2.5	2.8	2	3.2	2.6	2.6	2	>4.0		NA	NA	NA
MOK206	1		6	72	12	43	49	67	59	151	151	151		4.3	2.7	3	>4.0	2.5	2.8	2.1	3.1	2.2	3	2.2	>4.0		NA	NA	NA
MOK208	2		1	1	1	1	1	1	1	1	1	1		>4.5	2.6	2.9	>4.0	2.4	2.8	2.2	2.9	2.2	>3.0	2.2	>4.0		NA	NA	NA
