# Supplementary material for: Extensive Genomic Diversity among Bovine-Adapted Staphylococcus aureus: Evidence for a Genomic Rearrangement within CC97
Source: PLoS One. 2015 Aug 28;10(8):e0134592. doi: 10.1371/journal.pone.0134592 (PMC4552844; doi:10.1371/journal.pone.0134592)
Supplement: S4 Table — (XLSX) [file pone.0134592.s005.xlsx]

## Sheet: Normal CC97 MOK_029
S4 Table. Open reading frames identified between clfB and coa in typical CC97
Scaffold	Predicted gene	CDS start	CDS stop	Gene length	Strand	Frame	Gene
scaffold1.1	CDS	237442	240111	2669	-	1	ID=fig|6666666.71459.peg.214;Name=Clumping factor ClfB2C fibrinogen binding protein
scaffold1.1	CDS	240461	241165	704	-	2	ID=fig|6666666.71459.peg.215;Name=Transcriptional regulator ArcR essential for anaerobic expression of the ADI pathway2C Crp/Fnr family
scaffold1.1	CDS	241264	242205	941	-	1	ID=fig|6666666.71459.peg.216;Name=Carbamate kinase (EC 2.7.2.2);Ontology_term=KEGG_ENZYME:2.7.2.2
scaffold1.1	CDS	242222	243652	1430	-	2	ID=fig|6666666.71459.peg.217;Name=Arginine/ornithine antiporter ArcD
scaffold1.1	CDS	243743	244753	1010	-	2	ID=fig|6666666.71459.peg.218;Name=Ornithine carbamoyltransferase (EC 2.1.3.3);Ontology_term=KEGG_ENZYME:2.1.3.3
scaffold1.1	CDS	244786	246021	1235	-	1	ID=fig|6666666.71459.peg.219;Name=Arginine deiminase (EC 3.5.3.6);Ontology_term=KEGG_ENZYME:3.5.3.6
scaffold1.1	CDS	246368	246817	449	-	2	ID=fig|6666666.71459.peg.220;Name=Arginine pathway regulatory protein ArgR2C repressor of arg regulon
scaffold1.1	CDS	247184	248713	1529	-	2	ID=fig|6666666.71459.peg.221;Name=Zinc metalloproteinase precursor (EC 3.4.24.29) / aureolysin;Ontology_term=KEGG_ENZYME:3.4.24.29
scaffold1.1	CDS	249137	249664	527	-	2	ID=fig|6666666.71459.peg.222;Name=immunodominant antigen B
scaffold1.1	CDS	249923	250381	458	+	2	ID=fig|6666666.71459.peg.223;Name=FIG01108077: hypothetical protein
scaffold1.1	CDS	250621	252495	1874	+	1	ID=fig|6666666.71459.peg.224;Name=Activator of the mannose operon (transcriptional antiterminator)2C BglG family
scaffold1.1	CDS	252572	254524	1952	+	2	ID=fig|6666666.71459.peg.225;Name=PTS system2C mannose-specific IIB component (EC 2.7.1.69) / PTS system2C mannose-specific IIC component (EC 2.7.1.69) / PTS system2C mannose-specific IIA component (EC 2.7.1.69);Ontology_term=KEGG_ENZYME:2.7.1.69,KEGG_ENZYME:2.7.1.69,KEGG_ENZYME:2.7.1.69
scaffold1.1	CDS	254538	255476	938	+	0	ID=fig|6666666.71459.peg.226;Name=Mannose-6-phosphate isomerase (EC 5.3.1.8);Ontology_term=KEGG_ENZYME:5.3.1.8
scaffold1.1	CDS	255588	258569	2981	-	0	ID=fig|6666666.71459.peg.227;Name=Phage infection protein
scaffold1.1	CDS	258780	260639	1859	+	0	ID=fig|6666666.71459.peg.228;Name=N-acetylmuramoyl-L-alanine amidase2C family 4
scaffold1.1	CDS	260906	261466	560	-	2	ID=fig|6666666.71459.peg.229;Name=Isochorismatase (EC 3.3.2.1);Ontology_term=KEGG_ENZYME:3.3.2.1
scaffold1.1	CDS	261635	263542	1907	-	2	ID=fig|6666666.71459.peg.230;Name=Predicted cell-wall-anchored protein SasF (LPXAG motif)
scaffold1.1	CDS	263783	265141	1358	-	2	ID=fig|6666666.71459.peg.231;Name=GftB: Glycosyl transferase2C family 8
scaffold1.1	CDS	265134	266642	1508	-	0	ID=fig|6666666.71459.peg.232;Name=Poly(glycerol-phosphate) alpha-glucosyltransferase GftA (EC 2.4.1.52);Ontology_term=KEGG_ENZYME:2.4.1.52
scaffold1.1	CDS	266660	269050	2390	-	2	ID=fig|6666666.71459.peg.233;Name=Protein export cytoplasm protein SecA2 ATPase RNA helicase (TC 3.A.5.1.1)
scaffold1.1	CDS	269040	269999	959	-	0	ID=fig|6666666.71459.peg.234;Name=Accessory secretory protein Asp3
scaffold1.1	CDS	269977	271545	1568	-	1	ID=fig|6666666.71459.peg.235;Name=Accessory secretory protein Asp2
scaffold1.1	CDS	271535	273088	1553	-	2	ID=fig|6666666.71459.peg.236;Name=Accessory secretory protein Asp1
scaffold1.1	CDS	273099	274310	1211	-	0	ID=fig|6666666.71459.peg.237;Name=Preprotein translocase SecY2 subunit (TC 3.A.5.1.1)
scaffold1.1	CDS	274440	281153	6713	-	0	ID=fig|6666666.71459.peg.238;Name=Predicted cell-wall-anchored protein SasA (LPXTG motif)
scaffold1.1	CDS	281698	282390	692	-	1	ID=fig|6666666.71459.peg.239;Name=FIG01107912: hypothetical protein
scaffold1.1	CDS	282656	283084	428	+	2	ID=fig|6666666.71459.peg.240;Name=hypothetical protein
scaffold1.1	CDS	283071	283373	302	+	0	ID=fig|6666666.71459.peg.241;Name=FIG01108497: hypothetical protein
scaffold1.1	CDS	283527	283886	359	+	0	ID=fig|6666666.71459.peg.242;Name=FIG01108094: hypothetical protein
scaffold1.1	CDS	283971	284582	611	-	0	ID=fig|6666666.71459.peg.243;Name=FIG01108172: hypothetical protein
scaffold1.1	CDS	284661	285137	476	-	0	ID=fig|6666666.71459.peg.244;Name=Peptide methionine sulfoxide reductase MsrA (EC 1.8.4.11);Ontology_term=KEGG_ENZYME:1.8.4.11
scaffold1.1	CDS	285140	285640	500	-	2	ID=fig|6666666.71459.peg.245;Name=acetyltransferase (GNAT) family protein
scaffold1.1	CDS	285875	286642	767	-	2	ID=fig|6666666.71459.peg.246;Name=Manganese-dependent protein-tyrosine phosphatase (EC 3.1.3.48);Ontology_term=KEGG_ENZYME:3.1.3.48
scaffold1.1	CDS	286639	287235	596	-	1	ID=fig|6666666.71459.peg.247;Name=Tyrosine-protein kinase EpsD (EC 2.7.10.2);Ontology_term=KEGG_ENZYME:2.7.10.2
scaffold1.1	CDS	287348	288010	662	-	2	ID=fig|6666666.71459.peg.248;Name=Tyrosine-protein kinase transmembrane modulator EpsC
scaffold1.1	CDS	288859	289419	560	-	1	ID=fig|6666666.71459.peg.249;Name=Biofilm operon icaABCD HTH-type negative transcriptional regulator IcaR
scaffold1.1	CDS	289709	290821	1112	+	2	ID=fig|6666666.71459.peg.250;Name=Polysaccharide intercellular adhesin (PIA) biosynthesis N-glycosyltransferase IcaA (EC 2.4.-.-);Ontology_term=KEGG_ENZYME:2.4.-.-
scaffold1.1	CDS	290785	291090	305	+	1	ID=fig|6666666.71459.peg.251;Name=Polysaccharide intercellular adhesin (PIA) biosynthesis protein IcaD
scaffold1.1	CDS	291087	291959	872	+	0	ID=fig|6666666.71459.peg.252;Name=Polysaccharide intercellular adhesin (PIA) biosynthesis deacetylase IcaB (EC 3.-.-.-);Ontology_term=KEGG_ENZYME:3.-.-.-
scaffold1.1	CDS	291946	292998	1052	+	1	ID=fig|6666666.71459.peg.253;Name=Polysaccharide intercellular adhesin (PIA) biosynthesis protein IcaC
scaffold1.1	CDS	293446	295128	1682	-	1	ID=fig|6666666.71459.peg.254;Name=Triacylglycerol lipase (EC 3.1.1.3);Ontology_term=KEGG_ENZYME:3.1.1.3
scaffold1.1	CDS	295109	295492	383	-	2	ID=fig|6666666.71459.peg.255;Name=Triacylglycerol lipase (EC 3.1.1.3);Ontology_term=KEGG_ENZYME:3.1.1.3
scaffold1.1	CDS	296210	296368	158	-	2	ID=fig|6666666.71459.peg.256;Name=FIG01108155: hypothetical protein
scaffold1.1	CDS	296573	297205	632	-	2	ID=fig|6666666.71459.peg.257;Name=Phosphoribosyl-AMP cyclohydrolase (EC 3.5.4.19) / Phosphoribosyl-ATP pyrophosphatase (EC 3.6.1.31);Ontology_term=KEGG_ENZYME:3.5.4.19,KEGG_ENZYME:3.6.1.31
scaffold1.1	CDS	297202	297960	758	-	1	ID=fig|6666666.71459.peg.258;Name=Imidazole glycerol phosphate synthase cyclase subunit (EC 4.1.3.-);Ontology_term=KEGG_ENZYME:4.1.3.-
scaffold1.1	CDS	297957	298661	704	-	0	ID=fig|6666666.71459.peg.259;Name=Phosphoribosylformimino-5-aminoimidazole carboxamide ribotide isomerase (EC 5.3.1.16);Ontology_term=KEGG_ENZYME:5.3.1.16
scaffold1.1	CDS	298654	299232	578	-	1	ID=fig|6666666.71459.peg.260;Name=Imidazole glycerol phosphate synthase amidotransferase subunit (EC 2.4.2.-);Ontology_term=KEGG_ENZYME:2.4.2.-
scaffold1.1	CDS	299229	299807	578	-	0	ID=fig|6666666.71459.peg.261;Name=Imidazoleglycerol-phosphate dehydratase (EC 4.2.1.19);Ontology_term=KEGG_ENZYME:4.2.1.19
scaffold1.1	CDS	299776	300789	1013	-	1	ID=fig|6666666.71459.peg.262;Name=Histidinol-phosphate aminotransferase (EC 2.6.1.9);Ontology_term=KEGG_ENZYME:2.6.1.9
scaffold1.1	CDS	300805	302055	1250	-	1	ID=fig|6666666.71459.peg.263;Name=Histidinol dehydrogenase (EC 1.1.1.23);Ontology_term=KEGG_ENZYME:1.1.1.23
scaffold1.1	CDS	302048	302662	614	-	2	ID=fig|6666666.71459.peg.264;Name=ATP phosphoribosyltransferase (EC 2.4.2.17);Ontology_term=KEGG_ENZYME:2.4.2.17
scaffold1.1	CDS	302680	303498	818	-	1	ID=fig|6666666.71459.peg.265;Name=ATP phosphoribosyltransferase regulatory subunit (EC 2.4.2.17);Ontology_term=KEGG_ENZYME:2.4.2.17
scaffold1.1	CDS	303802	304926	1124	-	1	ID=fig|6666666.71459.peg.266;Name=FIG01107888: hypothetical protein
scaffold1.1	CDS	305044	305541	497	-	1	ID=fig|6666666.71459.peg.267;Name=FIG01108433: hypothetical protein
scaffold1.1	CDS	305588	306421	833	-	2	ID=fig|6666666.71459.peg.268;Name=Transmembrane component MtsC of energizing module of methionine-regulated ECF transporter
scaffold1.1	CDS	306418	308130	1712	-	1	ID=fig|6666666.71459.peg.269;Name=Duplicated ATPase component MtsB of energizing module of methionine-regulated ECF transporter
scaffold1.1	CDS	308183	308737	554	-	2	ID=fig|6666666.71459.peg.270;Name=Substrate-specific component MtsA of methionine-regulated ECF transporter
scaffold1.1	CDS	308766	309614	848	-	0	ID=fig|6666666.71459.peg.271;Name=FIG01107939: hypothetical protein
scaffold1.1	CDS	309994	310509	515	+	1	ID=fig|6666666.71459.peg.272;Name=FIG01108092: hypothetical protein
scaffold1.1	CDS	310618	310782	164	-	1	ID=fig|6666666.71459.peg.273;Name=FIG01109236: hypothetical protein
scaffold1.1	CDS	310987	312003	1016	-	1	ID=fig|6666666.71459.peg.274;Name=Lactonase Drp35 (EC 3.1.1.-);Ontology_term=KEGG_ENZYME:3.1.1.-
scaffold1.1	CDS	312202	313158	956	+	1	ID=fig|6666666.71459.peg.275;Name=Rhodanese domain protein UPF01762C Firmicutes subgroup
scaffold1.1	CDS	313310	313948	638	+	2	ID=fig|6666666.71459.peg.276;Name=Pyrrolidone-carboxylate peptidase (EC 3.4.19.3);Ontology_term=KEGG_ENZYME:3.4.19.3
scaffold1.1	CDS	314052	314516	464	+	0	ID=fig|6666666.71459.peg.277;Name=FIG01107962: hypothetical protein
scaffold1.1	CDS	314754	316172	1418	+	0	ID=fig|6666666.71459.peg.278;Name=2-oxoglutarate/malate translocator
scaffold1.1	CDS	316585	317493	908	-	1	ID=fig|6666666.71459.peg.279;Name=RarD protein
scaffold1.1	CDS	317714	318256	542	+	2	ID=fig|6666666.71459.peg.280;Name=FIG01108047: hypothetical protein
scaffold1.1	CDS	318417	319469	1052	+	0	ID=fig|6666666.71459.peg.281;Name=HoxN/HupN/NixA family nickel/cobalt transporter
scaffold1.1	CDS	319712	320506	794	+	2	ID=fig|6666666.71459.peg.282;Name=N-hydroxyarylamine O-acetyltransferase (EC 2.3.1.118);Ontology_term=KEGG_ENZYME:2.3.1.118
scaffold1.1	CDS	320640	321152	512	-	0	ID=fig|6666666.71459.peg.283;Name=FIG01107876: hypothetical protein
scaffold1.1	CDS	321435	322193	758	+	0	ID=fig|6666666.71459.peg.284;Name=ABC transporter ATP-binding protein
scaffold1.1	CDS	322183	324063	1880	+	1	ID=fig|6666666.71459.peg.285;Name=Bacitracin export permease protein BceB
scaffold1.1	CDS	324156	324347	191	+	0	ID=fig|6666666.71459.peg.286;Name=FIG01108209: hypothetical protein
scaffold1.1	CDS	324485	324895	410	+	2	ID=fig|6666666.71459.peg.287;Name=Mobile element protein
scaffold1.1	CDS	324955	325452	497	-	1	ID=fig|6666666.71459.peg.288;Name=FIG01108146: hypothetical protein
scaffold1.1	CDS	325531	325881	350	+	1	ID=fig|6666666.71459.peg.289;Name=Mobile element protein
scaffold1.1	CDS	325910	326101	191	+	2	ID=fig|6666666.71459.peg.290;Name=FIG01108209: hypothetical protein
scaffold1.1	CDS	326494	326694	200	+	1	ID=fig|6666666.71459.peg.291;Name=Cold shock protein CspG
scaffold1.1	CDS	326821	327390	569	-	1	ID=fig|6666666.71459.peg.292;Name=Transcriptional regulator2C XRE family
scaffold1.1	CDS	327650	328045	395	-	2	ID=fig|6666666.71459.peg.293;Name=FIG01107937: hypothetical protein
scaffold1.1	CDS	328113	328466	353	-	0	ID=fig|6666666.71459.peg.294;Name=FIG01107937: hypothetical protein
scaffold1.1	CDS	328917	329756	839	-	0	ID=fig|6666666.71459.peg.295;Name=Chromosome (plasmid) partitioning protein ParB-2
scaffold1.1	CDS	329799	330518	719	-	0	ID=fig|6666666.71459.peg.296;Name=rRNA small subunit 7-methylguanosine (m7G) methyltransferase GidB
scaffold1.1	CDS	330518	332395	1877	-	2	ID=fig|6666666.71459.peg.297;Name=tRNA uridine 5-carboxymethylaminomethyl modification enzyme GidA
scaffold1.1	CDS	332462	333841	1379	-	2	ID=fig|6666666.71459.peg.298;Name=GTPase and tRNA-U34 5-formylation enzyme TrmE
scaffold1.1	CDS	333980	334333	353	-	2	ID=fig|6666666.71459.peg.299;Name=Ribonuclease P protein component (EC 3.1.26.5);Ontology_term=KEGG_ENZYME:3.1.26.5
scaffold1.1	CDS	334454	334591	137	-	2	ID=fig|6666666.71459.peg.300;Name=LSU ribosomal protein L34p
scaffold1.1	CDS	335322	336683	1361	+	0	ID=fig|6666666.71459.peg.301;Name=Chromosomal replication initiator protein DnaA
scaffold1.1	CDS	336961	338094	1133	+	1	ID=fig|6666666.71459.peg.302;Name=DNA polymerase III beta subunit (EC 2.7.7.7);Ontology_term=KEGG_ENZYME:2.7.7.7
scaffold1.1	CDS	338484	338720	236	+	0	ID=fig|6666666.71459.peg.303;Name=FIG002958: hypothetical protein
scaffold1.1	CDS	338717	339829	1112	+	2	ID=fig|6666666.71459.peg.304;Name=DNA recombination and repair protein RecF
scaffold1.1	CDS	339839	341773	1934	+	2	ID=fig|6666666.71459.peg.305;Name=DNA gyrase subunit B (EC 5.99.1.3);Ontology_term=KEGG_ENZYME:5.99.1.3
scaffold1.1	CDS	341810	344473	2663	+	2	ID=fig|6666666.71459.peg.306;Name=DNA gyrase subunit A (EC 5.99.1.3);Ontology_term=KEGG_ENZYME:5.99.1.3
scaffold1.1	CDS	344560	345372	812	-	1	ID=fig|6666666.71459.peg.307;Name=NAD(P)HX dehydratase
scaffold1.1	CDS	345698	347212	1514	+	2	ID=fig|6666666.71459.peg.308;Name=Histidine ammonia-lyase (EC 4.3.1.3);Ontology_term=KEGG_ENZYME:4.3.1.3
scaffold1.1	CDS	347591	348877	1286	+	2	ID=fig|6666666.71459.peg.309;Name=Seryl-tRNA synthetase (EC 6.1.1.11);Ontology_term=KEGG_ENZYME:6.1.1.11
scaffold1.1	CDS	349528	350223	695	+	1	ID=fig|6666666.71459.peg.310;Name=Branched-chain amino acid permease
scaffold1.1	CDS	350220	350549	329	+	0	ID=fig|6666666.71459.peg.311;Name=FIG01107951: hypothetical protein
scaffold1.1	CDS	350911	351879	968	+	1	ID=fig|6666666.71459.peg.312;Name=Homoserine O-acetyltransferase (EC 2.3.1.31);Ontology_term=KEGG_ENZYME:2.3.1.31
scaffold1.1	CDS	352188	353111	923	+	0	ID=fig|6666666.71459.peg.313;Name=FIG003573: hypothetical protein
scaffold1.1	CDS	353126	355093	1967	+	2	ID=fig|6666666.71459.peg.314;Name=Phosphoesterase2C DHH family protein
scaffold1.1	CDS	355090	355536	446	+	1	ID=fig|6666666.71459.peg.315;Name=LSU ribosomal protein L9p
scaffold1.1	CDS	355568	356968	1400	+	2	ID=fig|6666666.71459.peg.316;Name=Replicative DNA helicase (DnaB) (EC 3.6.4.12);Ontology_term=KEGG_ENZYME:3.6.4.12
scaffold1.1	CDS	357246	358529	1283	+	0	ID=fig|6666666.71459.peg.317;Name=Adenylosuccinate synthetase (EC 6.3.4.4);Ontology_term=KEGG_ENZYME:6.3.4.4
scaffold1.1	CDS	359726	360433	707	+	2	ID=fig|6666666.71459.peg.318;Name=Two-component response regulator SA14-24
scaffold1.1	CDS	360446	362272	1826	+	2	ID=fig|6666666.71459.peg.319;Name=Two-component sensor kinase SA14-24
scaffold1.1	CDS	362265	363599	1334	+	0	ID=fig|6666666.71459.peg.320;Name=FIG011501: YycH protein
scaffold1.1	CDS	363600	364388	788	+	0	ID=fig|6666666.71459.peg.321;Name=hypothetical protein SA_21
scaffold1.1	CDS	364802	365584	782	+	2	ID=fig|6666666.71459.peg.322;Name=Zn-dependent hydrolase YycJ/WalJ2C required for cell wall metabolism and coordination of cell division with DNA replication
scaffold1.1	CDS	365812	368130	2318	+	1	ID=fig|6666666.71459.peg.323;Name=Virulence-associated cell-wall-anchored protein SasH (LPXTG motif)%3B 5'-nucleotidase (EC 3.1.3.5);Ontology_term=KEGG_ENZYME:3.1.3.5
scaffold1.1	CDS	368362	368499	137	-	1	ID=fig|6666666.71459.peg.324;Name=FIG01107958: hypothetical protein
scaffold1.1	CDS	368498	368977	479	+	2	ID=fig|6666666.71459.peg.325;Name=LSU m3Psi1915 methyltransferase RlmH
scaffold1.1	CDS	369018	370289	1271	+	0	ID=fig|6666666.71459.peg.326;Name=hypothetical protein
scaffold1.1	CDS	370295	370771	476	+	2	ID=fig|6666666.71459.peg.327;Name=hypothetical protein
scaffold1.1	CDS	370810	372324	1514	+	1	ID=fig|6666666.71459.peg.328;Name=Type I restriction-modification system2C DNA-methyltransferase subunit M (EC 2.1.1.72);Ontology_term=KEGG_ENZYME:2.1.1.72
scaffold1.1	CDS	372314	373546	1232	+	2	ID=fig|6666666.71459.peg.329;Name=Type I restriction-modification system2C specificity subunit S (EC 3.1.21.3);Ontology_term=KEGG_ENZYME:3.1.21.3
scaffold1.1	CDS	373530	376658	3128	+	0	ID=fig|6666666.71459.peg.330;Name=Type I restriction-modification system2C restriction subunit R (EC 3.1.21.3);Ontology_term=KEGG_ENZYME:3.1.21.3
scaffold1.1	CDS	376770	377477	707	+	0	ID=fig|6666666.71459.peg.331;Name=hypothetical protein
scaffold1.1	CDS	377470	377973	503	+	1	ID=fig|6666666.71459.peg.332;Name=hypothetical protein
scaffold1.1	CDS	378064	378516	452	-	1	ID=fig|6666666.71459.peg.333;Name=tRNA dihydrouridine synthase B (EC 1.-.-.-);Ontology_term=KEGG_ENZYME:1.-.-.-
scaffold1.1	CDS	378731	379486	755	-	2	ID=fig|6666666.71459.peg.334;Name=FIG003846: hypothetical protein
scaffold1.1	CDS	379486	379746	260	-	1	ID=fig|6666666.71459.peg.335;Name=FIG007303: uncharacterized protein
scaffold1.1	CDS	379883	380950	1067	+	2	ID=fig|6666666.71459.peg.336;Name=Disulfide bond regulator
scaffold1.1	CDS	380981	382315	1334	+	2	ID=fig|6666666.71459.peg.337;Name=Zn-dependent hydroxyacylglutathione hydrolase / Polysulfide binding protein
scaffold1.1	CDS	382334	383527	1193	+	2	ID=fig|6666666.71459.peg.338;Name=FIG002984: FAD-dependent pyridine nucleotide-disulphide oxidoreductase
scaffold1.1	CDS	384193	385179	986	-	1	ID=fig|6666666.71459.peg.339;Name=tRNA dihydrouridine synthase B (EC 1.-.-.-);Ontology_term=KEGG_ENZYME:1.-.-.-
scaffold1.1	CDS	385740	386036	296	+	0	ID=fig|6666666.71459.peg.340;Name=FIG01108183: hypothetical protein
scaffold1.1	CDS	386244	386846	602	+	0	ID=fig|6666666.71459.peg.341;Name=FIG01108477: hypothetical protein
scaffold1.1	CDS	387113	390265	3152	+	2	ID=fig|6666666.71459.peg.342;Name=Superfamily I DNA/RNA helicase protein
scaffold1.1	CDS	390322	390804	482	+	1	ID=fig|6666666.71459.peg.343;Name=FIG01108341: hypothetical protein
scaffold1.1	CDS	391010	391996	986	+	2	ID=fig|6666666.71459.peg.344;Name=Phosphatidylinositol-specific phospholipase C (EC 4.6.1.13);Ontology_term=KEGG_ENZYME:4.6.1.13
scaffold1.1	CDS	392217	392987	770	+	0	ID=fig|6666666.71459.peg.345;Name=Tandem lipoprotein within Pathogenicity island
scaffold1.1	CDS	393006	393809	803	+	0	ID=fig|6666666.71459.peg.346;Name=FIG01108564: hypothetical protein
scaffold1.1	CDS	393861	394631	770	+	0	ID=fig|6666666.71459.peg.347;Name=FIG01108564: hypothetical protein
scaffold1.1	CDS	394650	395453	803	+	0	ID=fig|6666666.71459.peg.348;Name=Tandem lipoprotein within Pathogenicity island
scaffold1.1	CDS	395521	396288	767	+	1	ID=fig|6666666.71459.peg.349;Name=Tandem lipoprotein within Pathogenicity island
scaffold1.1	CDS	396356	397123	767	+	2	ID=fig|6666666.71459.peg.350;Name=Tandem lipoprotein within Pathogenicity island
scaffold1.1	CDS	397190	397957	767	+	2	ID=fig|6666666.71459.peg.351;Name=Tandem lipoprotein within Pathogenicity island
scaffold1.1	CDS	398054	400291	2237	+	2	ID=fig|6666666.71459.peg.352;Name=Transcriptional regulator2C AraC family
scaffold1.1	CDS	400442	401620	1178	+	2	ID=fig|6666666.71459.peg.353;Name=Catalyzes the cleavage of p-aminobenzoyl-glutamate to p-aminobenzoate and glutamate2C subunit A
scaffold1.1	CDS	401622	403010	1388	+	0	ID=fig|6666666.71459.peg.354;Name=putative transporter
scaffold1.1	CDS	403404	403670	266	-	0	ID=fig|6666666.71459.peg.355;Name=Mobile element protein
scaffold1.1	CDS	404113	405780	1667	-	1	ID=fig|6666666.71459.peg.356;Name=Sodium-dependent phosphate transporter
scaffold1.1	CDS	406100	407875	1775	-	2	ID=fig|6666666.71459.peg.357;Name=67 kDa Myosin-crossreactive streptococcal antigen homologue
scaffold1.1	CDS	408049	408921	872	-	1	ID=fig|6666666.71459.peg.358;Name=Permease of the drug/metabolite transporter (DMT) superfamily
scaffold1.1	CDS	409034	410431	1397	+	2	ID=fig|6666666.71459.peg.359;Name=GntR family transcriptional regulator Bsu YdfD @ Transcriptional regulator2C GntR family domain
scaffold1.1	CDS	410621	411094	473	+	2	ID=fig|6666666.71459.peg.360;Name=FIG01108314: hypothetical protein
scaffold1.1	CDS	411356	412948	1592	+	2	ID=fig|6666666.71459.peg.361;Name=L-lactate permease
scaffold1.1	CDS	413277	414413	1136	-	0	ID=fig|6666666.71459.peg.362;Name=Protein A2C von Willebrand factor binding protein Spa
scaffold1.1	CDS	414834	415586	752	-	0	ID=fig|6666666.71459.peg.363;Name=staphylococcal accessory regulator A homologue
scaffold1.1	CDS	415955	416953	998	-	2	ID=fig|6666666.71459.peg.364;Name=Siderophore staphylobactin ABC transporter2C permease protein SirC
scaffold1.1	CDS	416950	417945	995	-	1	ID=fig|6666666.71459.peg.365;Name=ABC-type Fe3+-siderophore transport system2C permease component
scaffold1.1	CDS	417961	418953	992	-	1	ID=fig|6666666.71459.peg.366;Name=Siderophore staphylobactin ABC transporter2C substrate-binding protein SirA
scaffold1.1	CDS	419184	420164	980	+	0	ID=fig|6666666.71459.peg.367;Name=Siderophore staphylobactin biosynthesis protein SbnA
scaffold1.1	CDS	420161	421171	1010	+	2	ID=fig|6666666.71459.peg.368;Name=Ornithine cyclodeaminase (EC 4.3.1.12);Ontology_term=KEGG_ENZYME:4.3.1.12
scaffold1.1	CDS	421192	422946	1754	+	1	ID=fig|6666666.71459.peg.369;Name=Siderophore staphylobactin biosynthesis protein SbnC @ Siderophore synthetase superfamily2C group B
scaffold1.1	CDS	422939	424195	1256	+	2	ID=fig|6666666.71459.peg.370;Name=Siderophore staphylobactin biosynthesis protein SbnD
scaffold1.1	CDS	424185	425921	1736	+	0	ID=fig|6666666.71459.peg.371;Name=Siderophore staphylobactin biosynthesis protein SbnE @ Siderophore synthetase superfamily2C group A
scaffold1.1	CDS	425902	427680	1778	+	1	ID=fig|6666666.71459.peg.372;Name=Siderophore staphylobactin biosynthesis protein SbnF @ Siderophore synthetase superfamily2C group C
scaffold1.1	CDS	427655	428431	776	+	2	ID=fig|6666666.71459.peg.373;Name=Siderophore staphylobactin biosynthesis protein SbnG
scaffold1.1	CDS	428431	429633	1202	+	1	ID=fig|6666666.71459.peg.374;Name=Siderophore staphylobactin biosynthesis protein SbnH
scaffold1.1	CDS	429637	430401	764	+	1	ID=fig|6666666.71459.peg.375;Name=Siderophore staphylobactin biosynthesis protein SbnI
scaffold1.1	CDS	430675	431004	329	+	1	ID=fig|6666666.71459.peg.376;Name=FIG01107877: hypothetical protein
scaffold1.1	CDS	431339	431638	299	+	2	ID=fig|6666666.71459.peg.377;Name=FIG01108113: hypothetical protein
scaffold1.1	CDS	431892	432668	776	+	0	ID=fig|6666666.71459.peg.378;Name=22C3-butanediol dehydrogenase2C S-alcohol forming2C (R)-acetoin-specific (EC 1.1.1.4) / Acetoin (diacetyl) reductase (EC 1.1.1.5);Ontology_term=KEGG_ENZYME:1.1.1.4,KEGG_ENZYME:1.1.1.5
scaffold1.1	CDS	432812	432934	122	+	2	ID=fig|6666666.71459.peg.379;Name=FIG01108880: hypothetical protein
scaffold1.1	CDS	433013	433984	971	+	2	ID=fig|6666666.71459.peg.380;Name=UDP-glucose 4-epimerase (EC 5.1.3.2);Ontology_term=KEGG_ENZYME:5.1.3.2
scaffold1.1	CDS	434247	434639	392	+	0	ID=fig|6666666.71459.peg.381;Name=Putative undecaprenyl-phosphate N-acetylgalactosaminyl 1-phosphate transferase%3B teichuronic acid biosynthesis glycosyltransferase TuaA
scaffold1.1	CDS	434849	436015	1166	+	2	ID=fig|6666666.71459.peg.382;Name=Exopolysaccharide biosynthesis glycosyltransferase EpsF (EC 2.4.1.-);Ontology_term=KEGG_ENZYME:2.4.1.-
scaffold1.1	CDS	435996	437234	1238	+	0	ID=fig|6666666.71459.peg.383;Name=Teichuronic acid biosynthesis protein TuaE2C putative secreted polysaccharide polymerase
scaffold1.1	CDS	437224	438654	1430	+	1	ID=fig|6666666.71459.peg.384;Name=Membrane protein involved in the export of O-antigen2C teichoic acid lipoteichoic acids
scaffold1.1	CDS	438922	439521	599	+	1	ID=fig|6666666.71459.peg.385;Name=Manganese superoxide dismutase (EC 1.15.1.1)%3B Superoxide dismutase [Fe] (EC 1.15.1.1);Ontology_term=KEGG_ENZYME:1.15.1.1,KEGG_ENZYME:1.15.1.1
scaffold1.1	CDS	439889	440614	725	+	2	ID=fig|6666666.71459.peg.386;Name=Predicted cell-wall-anchored protein SasD (LPXAG motif)
scaffold1.1	CDS	440805	441545	740	-	0	ID=fig|6666666.71459.peg.387;Name=Predicted regulator for deoxynucleoside utilization2C GntR family
scaffold1.1	CDS	441796	442503	707	+	1	ID=fig|6666666.71459.peg.388;Name=Purine nucleoside phosphorylase (EC 2.4.2.1);Ontology_term=KEGG_ENZYME:2.4.2.1
scaffold1.1	CDS	442510	443862	1352	+	1	ID=fig|6666666.71459.peg.389;Name=Similar to tetracycline resistance protein
scaffold1.1	CDS	443943	444605	662	+	0	ID=fig|6666666.71459.peg.390;Name=Deoxyribose-phosphate aldolase (EC 4.1.2.4);Ontology_term=KEGG_ENZYME:4.1.2.4
scaffold1.1	CDS	444633	445811	1178	+	0	ID=fig|6666666.71459.peg.391;Name=Phosphopentomutase (EC 5.4.2.7);Ontology_term=KEGG_ENZYME:5.4.2.7
scaffold1.1	CDS	445942	446757	815	-	1	ID=fig|6666666.71459.peg.392;Name=Phosphonate ABC transporter permease protein phnE1 (TC 3.A.1.9.1)
scaffold1.1	CDS	446754	447554	800	-	0	ID=fig|6666666.71459.peg.393;Name=Phosphonate ABC transporter permease protein phnE2 (TC 3.A.1.9.1)
scaffold1.1	CDS	447556	448329	773	-	1	ID=fig|6666666.71459.peg.394;Name=Phosphonate ABC transporter ATP-binding protein (TC 3.A.1.9.1)
scaffold1.1	CDS	448524	449480	956	-	0	ID=fig|6666666.71459.peg.395;Name=Phosphonate ABC transporter phosphate-binding periplasmic component (TC 3.A.1.9.1)
scaffold1.1	CDS	449709	451253	1544	+	0	ID=fig|6666666.71459.peg.396;Name=FIG01108344: hypothetical protein
scaffold1.1	CDS	451304	452839	1535	+	2	ID=fig|6666666.71459.peg.397;Name=2'2C3'-cyclic-nucleotide 2'-phosphodiesterase (EC 3.1.4.16);Ontology_term=KEGG_ENZYME:3.1.4.16
scaffold1.1	CDS	452996	453763	767	+	2	ID=fig|6666666.71459.peg.398;Name=FIG01108740: hypothetical protein
scaffold1.1	CDS	453769	454944	1175	+	1	ID=fig|6666666.71459.peg.399;Name=Transcriptional regulator2C XRE family
scaffold1.1	CDS	455329	457938	2609	+	1	ID=fig|6666666.71459.peg.400;Name=Alcohol dehydrogenase (EC 1.1.1.1)%3B Acetaldehyde dehydrogenase (EC 1.2.1.10);Ontology_term=KEGG_ENZYME:1.1.1.1,KEGG_ENZYME:1.2.1.10
scaffold1.1	CDS	458283	458951	668	+	0	ID=fig|6666666.71459.peg.401;Name=Tyrosine-protein kinase transmembrane modulator EpsC
scaffold1.1	CDS	458967	459653	686	+	0	ID=fig|6666666.71459.peg.402;Name=Tyrosine-protein kinase EpsD (EC 2.7.10.2);Ontology_term=KEGG_ENZYME:2.7.10.2
scaffold1.1	CDS	459656	460420	764	+	2	ID=fig|6666666.71459.peg.403;Name=Manganese-dependent protein-tyrosine phosphatase (EC 3.1.3.48);Ontology_term=KEGG_ENZYME:3.1.3.48
scaffold1.1	CDS	460440	462263	1823	+	0	ID=fig|6666666.71459.peg.404;Name=UDP-N-acetylglucosamine 42C6-dehydratase (EC 4.2.1.-);Ontology_term=KEGG_ENZYME:4.2.1.-
scaffold1.1	CDS	462253	463281	1028	+	1	ID=fig|6666666.71459.peg.405;Name=UDP-N-acetylglucosamine 42C6-dehydratase (EC 4.2.1.-);Ontology_term=KEGG_ENZYME:4.2.1.-
scaffold1.1	CDS	463294	463731	437	+	1	ID=fig|6666666.71459.peg.406;Name=Capsular polysaccharide synthesis enzyme Cap5F
scaffold1.1	CDS	463841	464434	593	+	2	ID=fig|6666666.71459.peg.407;Name=Capsular polysaccharide synthesis enzyme Cap5F
scaffold1.1	CDS	464438	465562	1124	+	2	ID=fig|6666666.71459.peg.408;Name=UDP-N-acetylglucosamine 2-epimerase (EC 5.1.3.14);Ontology_term=KEGG_ENZYME:5.1.3.14
scaffold1.1	CDS	465565	466191	626	+	1	ID=fig|6666666.71459.peg.409;Name=Capsular polysaccharide synthesis enzyme Cap5H%3B O-acetyl transferase
scaffold1.1	CDS	466196	467305	1109	+	2	ID=fig|6666666.71459.peg.410;Name=Capsular polysaccharide synthesis enzyme Cap5I
scaffold1.1	CDS	467319	468485	1166	+	0	ID=fig|6666666.71459.peg.411;Name=Capsular polysaccharide synthesis enzyme Cap5J
scaffold1.1	CDS	468478	469683	1205	+	1	ID=fig|6666666.71459.peg.412;Name=Capsular polysaccharide synthesis enzyme Cap5K
scaffold1.1	CDS	470080	470889	809	+	1	ID=fig|6666666.71459.peg.413;Name=Glycosyltransferase (EC 2.4.1.-);Ontology_term=KEGG_ENZYME:2.4.1.-
scaffold1.1	CDS	470900	471457	557	+	2	ID=fig|6666666.71459.peg.414;Name=Galactosyl transferase
scaffold1.1	CDS	471457	472344	887	+	1	ID=fig|6666666.71459.peg.415;Name=UDP-glucose 4-epimerase (EC 5.1.3.2);Ontology_term=KEGG_ENZYME:5.1.3.2
scaffold1.1	CDS	472398	473660	1262	+	0	ID=fig|6666666.71459.peg.416;Name=Capsular polysaccharide synthesis enzyme Cap8O
scaffold1.1	CDS	473737	474882	1145	+	1	ID=fig|6666666.71459.peg.417;Name=Capsular polysaccharide synthesis enzyme Cap8P
scaffold1.1	CDS	474947	475273	326	-	2	ID=fig|6666666.71459.peg.418;Name=Heme-degrading monooxygenase IsdG (EC 1.14.99.3);Ontology_term=KEGG_ENZYME:1.14.99.3
scaffold1.1	CDS	475280	475663	383	-	2	ID=fig|6666666.71459.peg.419;Name=FIG039061: hypothetical protein related to heme utilization
scaffold1.1	CDS	476090	477577	1487	+	2	ID=fig|6666666.71459.peg.420;Name=Aldehyde dehydrogenase B (EC 1.2.1.22);Ontology_term=KEGG_ENZYME:1.2.1.22
scaffold1.1	CDS	478224	479183	959	+	0	ID=fig|6666666.71459.peg.421;Name=Cobalt-zinc-cadmium resistance protein
scaffold1.1	CDS	479419	479622	203	-	1	ID=fig|6666666.71459.peg.422;Name=FIG01108246: hypothetical protein
scaffold1.1	CDS	479801	480313	512	+	2	ID=fig|6666666.71459.peg.423;Name=FIG01108032: hypothetical protein
scaffold1.1	CDS	480655	481395	740	+	1	ID=fig|6666666.71459.peg.424;Name=ABC transporter ATP-binding subunit
scaffold1.1	CDS	481409	482383	974	+	2	ID=fig|6666666.71459.peg.425;Name=FIG01108009: hypothetical protein
scaffold1.1	CDS	482380	483141	761	+	1	ID=fig|6666666.71459.peg.426;Name=ABC transporter permease protein with unknown substrate
scaffold1.1	CDS	483151	484185	1034	+	1	ID=fig|6666666.71459.peg.427;Name=Butyryl-CoA dehydrogenase (EC 1.3.8.1);Ontology_term=KEGG_ENZYME:1.3.8.1
scaffold1.1	CDS	484630	484761	131	+	1	ID=fig|6666666.71459.peg.428;Name=hypothetical protein
scaffold1.1	CDS	484934	485959	1025	+	2	ID=fig|6666666.71459.peg.429;Name=NAD-dependent formate dehydrogenase (EC 1.2.1.2);Ontology_term=KEGG_ENZYME:1.2.1.2
scaffold1.1	CDS	486345	487595	1250	+	0	ID=fig|6666666.71459.peg.430;Name=integral membrane protein
scaffold1.1	CDS	488024	489811	1787	+	2	ID=fig|6666666.71459.peg.431;Name=Long-chain-fatty-acid--CoA ligase (EC 6.2.1.3);Ontology_term=KEGG_ENZYME:6.2.1.3
scaffold1.1	CDS	489825	495218	5393	+	0	ID=fig|6666666.71459.peg.432;Name=Long-chain-fatty-acid--CoA ligase (EC 6.2.1.3);Ontology_term=KEGG_ENZYME:6.2.1.3
scaffold1.1	CDS	495231	495875	644	+	0	ID=fig|6666666.71459.peg.433;Name=4'-phosphopantetheinyl transferase (EC 2.7.8.-);Ontology_term=KEGG_ENZYME:2.7.8.-
scaffold1.1	CDS	496204	496698	494	-	1	ID=fig|6666666.71459.peg.434;Name=FIG01107837: hypothetical protein
scaffold1.1	CDS	496951	497715	764	-	1	ID=fig|6666666.71459.peg.435;Name=Acetylglutamate kinase (EC 2.7.2.8);Ontology_term=KEGG_ENZYME:2.7.2.8
scaffold1.1	CDS	497731	498972	1241	-	1	ID=fig|6666666.71459.peg.436;Name=Glutamate N-acetyltransferase (EC 2.3.1.35) / N-acetylglutamate synthase (EC 2.3.1.1);Ontology_term=KEGG_ENZYME:2.3.1.35,KEGG_ENZYME:2.3.1.1
scaffold1.1	CDS	498984	500018	1034	-	0	ID=fig|6666666.71459.peg.437;Name=N-acetyl-gamma-glutamyl-phosphate reductase (EC 1.2.1.38);Ontology_term=KEGG_ENZYME:1.2.1.38
scaffold1.1	CDS	500054	501238	1184	-	2	ID=fig|6666666.71459.peg.438;Name=Acetylornithine aminotransferase 1 (EC 2.6.1.11);Ontology_term=KEGG_ENZYME:2.6.1.11
scaffold1.1	CDS	501491	502846	1355	-	2	ID=fig|6666666.71459.peg.439;Name=Branched-chain amino acid transport system carrier protein
scaffold1.1	CDS	503125	503622	497	-	1	ID=fig|6666666.71459.peg.440;Name=Nicotinamidase/isochorismatase family protein
scaffold1.1	CDS	503749	505389	1640	-	1	ID=fig|6666666.71459.peg.441;Name=Pyruvate decarboxylase (EC 4.1.1.1)%3B Alpha-keto-acid decarboxylase (EC 4.1.1.-);Ontology_term=KEGG_ENZYME:4.1.1.1,KEGG_ENZYME:4.1.1.-
scaffold1.1	CDS	505515	505655	140	+	0	ID=fig|6666666.71459.peg.442;Name=FIG01108520: hypothetical protein
scaffold1.1	CDS	505662	507707	2045	-	0	ID=fig|6666666.71459.peg.443;Name=PTS system2C glucose-specific IIC component (EC 2.7.1.69) / PTS system2C glucose-specific IIB component (EC 2.7.1.69) / PTS system2C glucose-specific IIA component (EC 2.7.1.69);Ontology_term=KEGG_ENZYME:2.7.1.69,KEGG_ENZYME:2.7.1.69,KEGG_ENZYME:2.7.1.69
scaffold1.1	CDS	508293	509348	1055	+	0	ID=fig|6666666.71459.peg.444;Name=Outer surface protein of unknown function2C cellobiose operon
scaffold1.1	CDS	509348	510244	896	+	2	ID=fig|6666666.71459.peg.445;Name=N-acetylmuramic acid 6-phosphate etherase (EC 4.2.-.-);Ontology_term=KEGG_ENZYME:4.2.-.-
scaffold1.1	CDS	510256	511710	1454	+	1	ID=fig|6666666.71459.peg.446;Name=PTS system2C N-acetylmuramic acid-specific IIB component (EC 2.7.1.69) / PTS system2C N-acetylmuramic acid-specific IIC component (EC 2.7.1.69);Ontology_term=KEGG_ENZYME:2.7.1.69,KEGG_ENZYME:2.7.1.69
scaffold1.1	CDS	511713	512588	875	+	0	ID=fig|6666666.71459.peg.447;Name=Sialic acid utilization regulator2C RpiR family
scaffold1.1	CDS	513276	516065	2789	+	0	ID=fig|6666666.71459.peg.448;Name=Type I restriction-modification system2C restriction subunit R (EC 3.1.21.3);Ontology_term=KEGG_ENZYME:3.1.21.3
scaffold1.1	CDS	516212	516811	599	-	2	ID=fig|6666666.71459.peg.449;Name=FIG01108658: hypothetical protein
scaffold1.1	CDS	516936	518048	1112	+	0	ID=fig|6666666.71459.peg.450;Name=FIG01108571: hypothetical protein
scaffold1.1	CDS	518045	518725	680	+	2	ID=fig|6666666.71459.peg.451;Name=ABC transporter ATP-binding protein
scaffold1.1	CDS	518722	519900	1178	+	1	ID=fig|6666666.71459.peg.452;Name=ABC transporter2C permease protein
scaffold1.1	CDS	520107	520328	221	+	0	ID=fig|6666666.71459.peg.453;Name=hypothetical protein
scaffold1.1	CDS	520399	522084	1685	+	1	ID=fig|6666666.71459.peg.454;Name=FIG01108800: hypothetical protein
scaffold1.1	CDS	522143	522586	443	+	2	ID=fig|6666666.71459.peg.455;Name=FIG01108968: hypothetical protein
scaffold1.1	CDS	522697	523320	623	+	1	ID=fig|6666666.71459.peg.456;Name=ABC transporter2C ATP-binding protein
scaffold1.1	CDS	524193	525785	1592	-	0	ID=fig|6666666.71459.peg.457;Name=Putative glutathione transporter2C ATP-binding component
scaffold1.1	CDS	526312	527220	908	+	1	ID=fig|6666666.71459.peg.458;Name=Putative glutathione transporter2C permease component
scaffold1.1	CDS	527226	528389	1163	+	0	ID=fig|6666666.71459.peg.459;Name=Putative glutathione transporter2C permease component%3B Dipeptide transport system permease protein DppC (TC 3.A.1.5.2)
scaffold1.1	CDS	528406	530181	1775	+	1	ID=fig|6666666.71459.peg.460;Name=RGD-containing lipoprotein
scaffold1.1	CDS	530219	532225	2006	+	2	ID=fig|6666666.71459.peg.461;Name=Gamma-glutamyltranspeptidase (EC 2.3.2.2);Ontology_term=KEGG_ENZYME:2.3.2.2
scaffold1.1	CDS	532523	533296	773	-	2	ID=fig|6666666.71459.peg.462;Name=FIG01107907: hypothetical protein
scaffold1.1	CDS	533485	534111	626	-	1	ID=fig|6666666.71459.peg.463;Name=FMN-dependent NADH-azoreductase
scaffold1.1	CDS	534301	534888	587	+	1	ID=fig|6666666.71459.peg.464;Name=M23/M37 peptidase domain protein
scaffold1.1	CDS	535271	536368	1097	+	2	ID=fig|6666666.71459.peg.465;Name=Maltose/maltodextrin transport ATP-binding protein MalK (EC 3.6.3.19)%3B Multiple sugar ABC transporter2C ATP-binding protein;Ontology_term=KEGG_ENZYME:3.6.3.19
scaffold1.1	CDS	536381	537652	1271	+	2	ID=fig|6666666.71459.peg.466;Name=Maltose/maltodextrin ABC transporter2C substrate binding periplasmic protein MalE
scaffold1.1	CDS	537655	538923	1268	+	1	ID=fig|6666666.71459.peg.467;Name=Maltose/maltodextrin ABC transporter2C permease protein MalF
scaffold1.1	CDS	538925	539764	839	+	2	ID=fig|6666666.71459.peg.468;Name=Maltose/maltodextrin ABC transporter2C permease protein MalG
scaffold1.1	CDS	539835	540914	1079	+	0	ID=fig|6666666.71459.peg.469;Name=Myo-inositol 2-dehydrogenase 1 (EC 1.1.1.18);Ontology_term=KEGG_ENZYME:1.1.1.18
scaffold1.1	CDS	540939	541979	1040	+	0	ID=fig|6666666.71459.peg.470;Name=NADH-dependent dehydrogenase
scaffold1.1	CDS	542034	543002	968	+	0	ID=fig|6666666.71459.peg.471;Name=Inosose isomerase (EC 5.3.99.-);Ontology_term=KEGG_ENZYME:5.3.99.-
scaffold1.1	CDS	543360	543854	494	-	0	ID=fig|6666666.71459.peg.472;Name=FIG01107841: hypothetical protein
scaffold1.1	CDS	544087	545466	1379	+	1	ID=fig|6666666.71459.peg.473;Name=Glycerol-3-phosphate transporter
scaffold1.1	CDS	545813	546583	770	-	2	ID=fig|6666666.71459.peg.474;Name=DNA-binding response regulator2C AraC family
scaffold1.1	CDS	546621	548132	1511	-	0	ID=fig|6666666.71459.peg.475;Name=Two-component sensor histidine kinase
scaffold1.1	CDS	548129	549097	968	-	2	ID=fig|6666666.71459.peg.476;Name=Ferric iron ABC transporter2C iron-binding protein
scaffold1.1	CDS	549685	551934	2249	+	1	ID=fig|6666666.71459.peg.477;Name=Pyruvate formate-lyase (EC 2.3.1.54);Ontology_term=KEGG_ENZYME:2.3.1.54
scaffold1.1	CDS	551957	552712	755	+	2	ID=fig|6666666.71459.peg.478;Name=Pyruvate formate-lyase activating enzyme (EC 1.97.1.4);Ontology_term=KEGG_ENZYME:1.97.1.4
scaffold1.1	CDS	552816	552983	167	+	0	ID=fig|6666666.71459.peg.479;Name=FIG01108868: hypothetical protein
scaffold1.1	CDS	553034	554797	1763	+	2	ID=fig|6666666.71459.peg.480;Name=Glycerophosphoryl diester phosphodiesterase2C periplasmic (EC 3.1.4.46);Ontology_term=KEGG_ENZYME:3.1.4.46
scaffold1.1	CDS	554960	555304	344	-	2	ID=fig|6666666.71459.peg.481;Name=FIG01108215: hypothetical protein
scaffold1.1	CDS	555494	557644	2150	+	2	ID=fig|6666666.71459.peg.482;Name=Staphylocoagulase
gene duplicates denoted in italics are potential truncations

## Sheet: ST71-like MOK_099
S4 Table. Open reading frames identified between clfB and coa in ST71-like								S2 Table. Open reading frames identified between clfB and coa in normal CC97	S2 Table. Open reading frames identified between clfB and coa in normal CC97	S2 Table. Open reading frames identified between clfB and coa in normal CC97	S2 Table. Open reading frames identified between clfB and coa in normal CC97	S2 Table. Open reading frames identified between clfB and coa in normal CC97	S2 Table. Open reading frames identified between clfB and coa in normal CC97	S2 Table. Open reading frames identified between clfB and coa in normal CC97	S2 Table. Open reading frames identified between clfB and coa in normal CC97	S2 Table. Open reading frames identified between clfB and coa in normal CC97	S2 Table. Open reading frames identified between clfB and coa in normal CC97	S2 Table. Open reading frames identified between clfB and coa in normal CC97	S2 Table. Open reading frames identified between clfB and coa in normal CC97	S2 Table. Open reading frames identified between clfB and coa in normal CC97	S2 Table. Open reading frames identified between clfB and coa in normal CC97	S2 Table. Open reading frames identified between clfB and coa in normal CC97	S2 Table. Open reading frames identified between clfB and coa in normal CC97	S2 Table. Open reading frames identified between clfB and coa in normal CC97	S2 Table. Open reading frames identified between clfB and coa in normal CC97	S2 Table. Open reading frames identified between clfB and coa in normal CC97	S2 Table. Open reading frames identified between clfB and coa in normal CC97	S2 Table. Open reading frames identified between clfB and coa in normal CC97	S2 Table. Open reading frames identified between clfB and coa in normal CC97	S2 Table. Open reading frames identified between clfB and coa in normal CC97	S2 Table. Open reading frames identified between clfB and coa in normal CC97	S2 Table. Open reading frames identified between clfB and coa in normal CC97	S2 Table. Open reading frames identified between clfB and coa in normal CC97	S2 Table. Open reading frames identified between clfB and coa in normal CC97	S2 Table. Open reading frames identified between clfB and coa in normal CC97	S2 Table. Open reading frames identified between clfB and coa in normal CC97	S2 Table. Open reading frames identified between clfB and coa in normal CC97	S2 Table. Open reading frames identified between clfB and coa in normal CC97	S2 Table. Open reading frames identified between clfB and coa in normal CC97	S2 Table. Open reading frames identified between clfB and coa in normal CC97	S2 Table. Open reading frames identified between clfB and coa in normal CC97	S2 Table. Open reading frames identified between clfB and coa in normal CC97	S2 Table. Open reading frames identified between clfB and coa in normal CC97	S2 Table. Open reading frames identified between clfB and coa in normal CC97	S2 Table. Open reading frames identified between clfB and coa in normal CC97	S2 Table. Open reading frames identified between clfB and coa in normal CC97	S2 Table. Open reading frames identified between clfB and coa in normal CC97	S2 Table. Open reading frames identified between clfB and coa in normal CC97	S2 Table. Open reading frames identified between clfB and coa in normal CC97
Scaffold	Predicted gene	CDS start	CDS stop	Gene length	Strand	Frame	Gene
scaffold1.1	CDS	239037	241742	2705	-	0	ID=fig|6666666.71461.peg.214;Name=Clumping factor ClfB2C fibrinogen binding protein
scaffold1.1	CDS	242092	242796	704	-	1	ID=fig|6666666.71461.peg.215;Name=Transcriptional regulator ArcR essential for anaerobic expression of the ADI pathway2C Crp/Fnr family
scaffold1.1	CDS	242895	243836	941	-	0	ID=fig|6666666.71461.peg.216;Name=Carbamate kinase (EC 2.7.2.2);Ontology_term=KEGG_ENZYME:2.7.2.2
scaffold1.1	CDS	243853	245283	1430	-	1	ID=fig|6666666.71461.peg.217;Name=Arginine/ornithine antiporter ArcD
scaffold1.1	CDS	245374	246384	1010	-	1	ID=fig|6666666.71461.peg.218;Name=Ornithine carbamoyltransferase (EC 2.1.3.3);Ontology_term=KEGG_ENZYME:2.1.3.3
scaffold1.1	CDS	246417	247652	1235	-	0	ID=fig|6666666.71461.peg.219;Name=Arginine deiminase (EC 3.5.3.6);Ontology_term=KEGG_ENZYME:3.5.3.6
scaffold1.1	CDS	247999	248448	449	-	1	ID=fig|6666666.71461.peg.220;Name=Arginine pathway regulatory protein ArgR2C repressor of arg regulon
scaffold1.1	CDS	248815	250344	1529	-	1	ID=fig|6666666.71461.peg.221;Name=Zinc metalloproteinase precursor (EC 3.4.24.29) / aureolysin;Ontology_term=KEGG_ENZYME:3.4.24.29
scaffold1.1	CDS	250768	251295	527	-	1	ID=fig|6666666.71461.peg.222;Name=immunodominant antigen B
scaffold1.1	CDS	251552	252010	458	+	2	ID=fig|6666666.71461.peg.223;Name=FIG01108077: hypothetical protein
scaffold1.1	CDS	252250	254124	1874	+	1	ID=fig|6666666.71461.peg.224;Name=Activator of the mannose operon (transcriptional antiterminator)2C BglG family
scaffold1.1	CDS	254201	256153	1952	+	2	ID=fig|6666666.71461.peg.225;Name=PTS system2C mannose-specific IIB component (EC 2.7.1.69) / PTS system2C mannose-specific IIC component (EC 2.7.1.69) / PTS system2C mannose-specific IIA component (EC 2.7.1.69);Ontology_term=KEGG_ENZYME:2.7.1.69,KEGG_ENZYME:2.7.1.69,KEGG_ENZYME:2.7.1.69
scaffold1.1	CDS	256167	257105	938	+	0	ID=fig|6666666.71461.peg.226;Name=Mannose-6-phosphate isomerase (EC 5.3.1.8);Ontology_term=KEGG_ENZYME:5.3.1.8
scaffold1.1	CDS	257217	260198	2981	-	0	ID=fig|6666666.71461.peg.227;Name=Phage infection protein
scaffold1.1	CDS	260409	262268	1859	+	0	ID=fig|6666666.71461.peg.228;Name=N-acetylmuramoyl-L-alanine amidase2C family 4
scaffold1.1	CDS	262535	263095	560	-	2	ID=fig|6666666.71461.peg.229;Name=Isochorismatase (EC 3.3.2.1);Ontology_term=KEGG_ENZYME:3.3.2.1
scaffold1.1	CDS	263266	265161	1895	-	1	ID=fig|6666666.71461.peg.230;Name=Predicted cell-wall-anchored protein SasF (LPXAG motif)
scaffold1.1	CDS	265403	266761	1358	-	2	ID=fig|6666666.71461.peg.231;Name=GftB: Glycosyl transferase2C family 8
scaffold1.1	CDS	266754	268262	1508	-	0	ID=fig|6666666.71461.peg.232;Name=Poly(glycerol-phosphate) alpha-glucosyltransferase GftA (EC 2.4.1.52);Ontology_term=KEGG_ENZYME:2.4.1.52
scaffold1.1	CDS	268280	270670	2390	-	2	ID=fig|6666666.71461.peg.233;Name=Protein export cytoplasm protein SecA2 ATPase RNA helicase (TC 3.A.5.1.1)
scaffold1.1	CDS	270660	271019	359	-	0	ID=fig|6666666.71461.peg.234;Name=Accessory secretory protein Asp3
scaffold1.1	CDS	271055	271618	563	-	2	ID=fig|6666666.71461.peg.235;Name=Accessory secretory protein Asp3
scaffold1.1	CDS	271596	273164	1568	-	0	ID=fig|6666666.71461.peg.236;Name=Accessory secretory protein Asp2
scaffold1.1	CDS	273154	274707	1553	-	1	ID=fig|6666666.71461.peg.237;Name=Accessory secretory protein Asp1
scaffold1.1	CDS	274718	275929	1211	-	2	ID=fig|6666666.71461.peg.238;Name=Preprotein translocase SecY2 subunit (TC 3.A.5.1.1)
scaffold1.1	CDS	276058	282978	6920	-	1	ID=fig|6666666.71461.peg.239;Name=Predicted cell-wall-anchored protein SasA (LPXTG motif)
scaffold1.1	CDS	283525	284217	692	-	1	ID=fig|6666666.71461.peg.240;Name=FIG01107912: hypothetical protein
scaffold1.1	CDS	284532	285485	953	+	0	ID=fig|6666666.71461.peg.241;Name=FIG01108762: hypothetical protein
scaffold1.1	CDS	285547	286779	1232	+	1	ID=fig|6666666.71461.peg.242;Name=FIG01108762: hypothetical protein
scaffold1.1	CDS	286928	287287	359	+	2	ID=fig|6666666.71461.peg.243;Name=FIG01108094: hypothetical protein
scaffold1.1	CDS	287984	288139	155	-	2	ID=fig|6666666.71461.peg.244;Name=Mobile element protein
scaffold1.1	CDS	288376	289887	1511	-	1	ID=fig|6666666.71461.peg.245;Name=Hypothetical protein within Pathogenicity island SaPIn2
scaffold1.1	CDS	289916	290617	701	-	2	ID=fig|6666666.71461.peg.246;Name=Exotoxin 8
scaffold1.1	CDS	291368	291553	185	-	2	ID=fig|6666666.71461.peg.247;Name=Mobile element protein
scaffold1.1	CDS	292156	293127	971	-	1	ID=fig|6666666.71461.peg.248;Name=Alcohol dehydrogenase (EC 1.1.1.1);Ontology_term=KEGG_ENZYME:1.1.1.1
scaffold1.1	CDS	293332	293466	134	-	1	ID=fig|6666666.71461.peg.249;Name=hypothetical protein
scaffold1.1	CDS	293459	293668	209	+	2	ID=fig|6666666.71461.peg.250;Name=Transcriptional regulator2C MarR family
scaffold1.1	CDS	294177	295574	1397	-	0	ID=fig|6666666.71461.peg.251;Name=T1SS secreted agglutinin RTX
scaffold1.1	CDS	296225	296410	185	-	2	ID=fig|6666666.71461.peg.252;Name=Mobile element protein
scaffold1.1	CDS	296437	296736	299	-	1	ID=fig|6666666.71461.peg.253;Name=FIG01108365: hypothetical protein
scaffold1.1	CDS	296726	297064	338	-	2	ID=fig|6666666.71461.peg.254;Name=Transcriptional regulator2C PadR family
scaffold1.1	CDS	297231	297695	464	+	0	ID=fig|6666666.71461.peg.255;Name=FIG01107962: hypothetical protein
scaffold1.1	CDS	297857	298165	308	-	2	ID=fig|6666666.71461.peg.256;Name=Collagen binding protein Cna
scaffold1.1	CDS	298399	298905	506	-	1	ID=fig|6666666.71461.peg.257;Name=Collagen binding protein Cna
scaffold1.1	CDS	299139	301205	2066	-	0	ID=fig|6666666.71461.peg.258;Name=Collagen binding protein Cna
scaffold1.1	CDS	301575	302993	1418	+	0	ID=fig|6666666.71461.peg.259;Name=2-oxoglutarate/malate translocator
scaffold1.1	CDS	303392	304300	908	-	2	ID=fig|6666666.71461.peg.260;Name=RarD protein
scaffold1.1	CDS	304522	305097	575	+	1	ID=fig|6666666.71461.peg.261;Name=FIG01108047: hypothetical protein
scaffold1.1	CDS	305227	306279	1052	+	1	ID=fig|6666666.71461.peg.262;Name=HoxN/HupN/NixA family nickel/cobalt transporter
scaffold1.1	CDS	306522	307334	812	+	0	ID=fig|6666666.71461.peg.263;Name=N-hydroxyarylamine O-acetyltransferase (EC 2.3.1.118);Ontology_term=KEGG_ENZYME:2.3.1.118
scaffold1.1	CDS	307572	307712	140	+	0	ID=fig|6666666.71461.peg.264;Name=hypothetical protein
scaffold1.1	CDS	307709	308221	512	-	2	ID=fig|6666666.71461.peg.265;Name=FIG01107876: hypothetical protein
scaffold1.1	CDS	308511	309269	758	+	0	ID=fig|6666666.71461.peg.266;Name=ABC transporter ATP-binding protein
scaffold1.1	CDS	309259	311139	1880	+	1	ID=fig|6666666.71461.peg.267;Name=Bacitracin export permease protein BceB
scaffold1.1	CDS	311231	311422	191	+	2	ID=fig|6666666.71461.peg.268;Name=FIG01108209: hypothetical protein
scaffold1.1	CDS	311695	312177	482	+	1	ID=fig|6666666.71461.peg.269;Name=Mobile element protein
scaffold1.1	CDS	312512	313009	497	-	2	ID=fig|6666666.71461.peg.270;Name=FIG01108146: hypothetical protein
scaffold1.1	CDS	313011	313760	749	-	0	ID=fig|6666666.71461.peg.271;Name=FIG01109163: hypothetical protein
scaffold1.1	CDS	313779	314582	803	-	0	ID=fig|6666666.71461.peg.272;Name=FIG01109320: hypothetical protein
scaffold1.1	CDS	314670	314810	140	+	0	ID=fig|6666666.71461.peg.273;Name=hypothetical protein
scaffold1.1	CDS	315066	315266	200	+	0	ID=fig|6666666.71461.peg.274;Name=Cold shock protein CspG
scaffold1.1	CDS	315393	315962	569	-	0	ID=fig|6666666.71461.peg.275;Name=Transcriptional regulator2C XRE family
scaffold1.1	CDS	316222	316617	395	-	1	ID=fig|6666666.71461.peg.276;Name=FIG01107937: hypothetical protein
scaffold1.1	CDS	316685	317038	353	-	2	ID=fig|6666666.71461.peg.277;Name=FIG01107937: hypothetical protein
scaffold1.1	CDS	317355	318194	839	-	0	ID=fig|6666666.71461.peg.278;Name=Chromosome (plasmid) partitioning protein ParB-2
scaffold1.1	CDS	318237	318956	719	-	0	ID=fig|6666666.71461.peg.279;Name=rRNA small subunit 7-methylguanosine (m7G) methyltransferase GidB
scaffold1.1	CDS	318956	320833	1877	-	2	ID=fig|6666666.71461.peg.280;Name=tRNA uridine 5-carboxymethylaminomethyl modification enzyme GidA
scaffold1.1	CDS	320900	322279	1379	-	2	ID=fig|6666666.71461.peg.281;Name=GTPase and tRNA-U34 5-formylation enzyme TrmE
scaffold1.1	CDS	322422	322775	353	-	0	ID=fig|6666666.71461.peg.282;Name=Ribonuclease P protein component (EC 3.1.26.5);Ontology_term=KEGG_ENZYME:3.1.26.5
scaffold1.1	CDS	322896	323033	137	-	0	ID=fig|6666666.71461.peg.283;Name=LSU ribosomal protein L34p
scaffold1.1	CDS	323764	325125	1361	+	1	ID=fig|6666666.71461.peg.284;Name=Chromosomal replication initiator protein DnaA
scaffold1.1	CDS	325403	326536	1133	+	2	ID=fig|6666666.71461.peg.285;Name=DNA polymerase III beta subunit (EC 2.7.7.7);Ontology_term=KEGG_ENZYME:2.7.7.7
scaffold1.1	CDS	326926	327162	236	+	1	ID=fig|6666666.71461.peg.286;Name=FIG002958: hypothetical protein
scaffold1.1	CDS	327159	328271	1112	+	0	ID=fig|6666666.71461.peg.287;Name=DNA recombination and repair protein RecF
scaffold1.1	CDS	328281	330215	1934	+	0	ID=fig|6666666.71461.peg.288;Name=DNA gyrase subunit B (EC 5.99.1.3);Ontology_term=KEGG_ENZYME:5.99.1.3
scaffold1.1	CDS	330252	332912	2660	+	0	ID=fig|6666666.71461.peg.289;Name=DNA gyrase subunit A (EC 5.99.1.3);Ontology_term=KEGG_ENZYME:5.99.1.3
scaffold1.1	CDS	333000	333812	812	-	0	ID=fig|6666666.71461.peg.290;Name=NAD(P)HX dehydratase
scaffold1.1	CDS	334138	335652	1514	+	1	ID=fig|6666666.71461.peg.291;Name=Histidine ammonia-lyase (EC 4.3.1.3);Ontology_term=KEGG_ENZYME:4.3.1.3
scaffold1.1	CDS	336030	337316	1286	+	0	ID=fig|6666666.71461.peg.292;Name=Seryl-tRNA synthetase (EC 6.1.1.11);Ontology_term=KEGG_ENZYME:6.1.1.11
scaffold1.1	CDS	337969	338664	695	+	1	ID=fig|6666666.71461.peg.293;Name=Branched-chain amino acid permease
scaffold1.1	CDS	338661	338990	329	+	0	ID=fig|6666666.71461.peg.294;Name=FIG01107951: hypothetical protein
scaffold1.1	CDS	339353	340321	968	+	2	ID=fig|6666666.71461.peg.295;Name=Homoserine O-acetyltransferase (EC 2.3.1.31);Ontology_term=KEGG_ENZYME:2.3.1.31
scaffold1.1	CDS	340629	341552	923	+	0	ID=fig|6666666.71461.peg.296;Name=FIG003573: hypothetical protein
scaffold1.1	CDS	341567	343534	1967	+	2	ID=fig|6666666.71461.peg.297;Name=Phosphoesterase2C DHH family protein
scaffold1.1	CDS	343531	343977	446	+	1	ID=fig|6666666.71461.peg.298;Name=LSU ribosomal protein L9p
scaffold1.1	CDS	344009	345409	1400	+	2	ID=fig|6666666.71461.peg.299;Name=Replicative DNA helicase (DnaB) (EC 3.6.4.12);Ontology_term=KEGG_ENZYME:3.6.4.12
scaffold1.1	CDS	345688	346971	1283	+	1	ID=fig|6666666.71461.peg.300;Name=Adenylosuccinate synthetase (EC 6.3.4.4);Ontology_term=KEGG_ENZYME:6.3.4.4
scaffold1.1	CDS	348357	349064	707	+	0	ID=fig|6666666.71461.peg.301;Name=Two-component response regulator SA14-24
scaffold1.1	CDS	349077	350903	1826	+	0	ID=fig|6666666.71461.peg.302;Name=Two-component sensor kinase SA14-24
scaffold1.1	CDS	350896	352230	1334	+	1	ID=fig|6666666.71461.peg.303;Name=FIG011501: YycH protein
scaffold1.1	CDS	352231	353019	788	+	1	ID=fig|6666666.71461.peg.304;Name=hypothetical protein SA_21
scaffold1.1	CDS	353426	354208	782	+	2	ID=fig|6666666.71461.peg.305;Name=Zn-dependent hydrolase YycJ/WalJ2C required for cell wall metabolism and coordination of cell division with DNA replication
scaffold1.1	CDS	354435	356753	2318	+	0	ID=fig|6666666.71461.peg.306;Name=Virulence-associated cell-wall-anchored protein SasH (LPXTG motif)%3B 5'-nucleotidase (EC 3.1.3.5);Ontology_term=KEGG_ENZYME:3.1.3.5
scaffold1.1	CDS	356985	357122	137	-	0	ID=fig|6666666.71461.peg.307;Name=FIG01107958: hypothetical protein
scaffold1.1	CDS	357121	357600	479	+	1	ID=fig|6666666.71461.peg.308;Name=LSU m3Psi1915 methyltransferase RlmH
scaffold1.1	CDS	357713	358903	1190	+	2	ID=fig|6666666.71461.peg.309;Name=hypothetical protein
scaffold1.1	CDS	359063	359179	116	+	2	ID=fig|6666666.71461.peg.310;Name=Mobile element protein
scaffold1.1	CDS	359459	359632	173	+	2	ID=fig|6666666.71461.peg.311;Name=Mobile element protein
scaffold1.1	CDS	360152	360811	659	+	2	ID=fig|6666666.71461.peg.312;Name=hypothetical protein
scaffold1.1	CDS	360954	361385	431	-	0	ID=fig|6666666.71461.peg.313;Name=Mobile element protein
scaffold1.1	CDS	361500	361658	158	+	0	ID=fig|6666666.71461.peg.314;Name=hypothetical protein
scaffold1.1	CDS	361938	362096	158	+	0	ID=fig|6666666.71461.peg.315;Name=hypothetical protein
scaffold1.1	CDS	362144	362257	113	+	2	ID=fig|6666666.71461.peg.316;Name=hypothetical protein
scaffold1.1	CDS	362474	363253	779	+	2	ID=fig|6666666.71461.peg.317;Name=Streptococcal pyrogenic exotoxin A (SpeA)%3B Toximoron (Superantigen)
scaffold1.1	CDS	363438	363737	299	-	0	ID=fig|6666666.71461.peg.318;Name=tRNA dihydrouridine synthase B (EC 1.-.-.-);Ontology_term=KEGG_ENZYME:1.-.-.-
scaffold1.1	CDS	364345	365100	755	-	1	ID=fig|6666666.71461.peg.319;Name=FIG003846: hypothetical protein
scaffold1.1	CDS	365100	365360	260	-	0	ID=fig|6666666.71461.peg.320;Name=FIG007303: uncharacterized protein
scaffold1.1	CDS	365497	366564	1067	+	1	ID=fig|6666666.71461.peg.321;Name=Disulfide bond regulator
scaffold1.1	CDS	366595	367929	1334	+	1	ID=fig|6666666.71461.peg.322;Name=Zn-dependent hydroxyacylglutathione hydrolase / Polysulfide binding protein
scaffold1.1	CDS	367947	369140	1193	+	0	ID=fig|6666666.71461.peg.323;Name=FIG002984: FAD-dependent pyridine nucleotide-disulphide oxidoreductase
scaffold1.1	CDS	369409	369552	143	-	1	ID=fig|6666666.71461.peg.324;Name=Conserved domain protein
scaffold1.1	CDS	369804	370790	986	-	0	ID=fig|6666666.71461.peg.325;Name=tRNA dihydrouridine synthase B (EC 1.-.-.-);Ontology_term=KEGG_ENZYME:1.-.-.-
scaffold1.1	CDS	371352	371648	296	+	0	ID=fig|6666666.71461.peg.326;Name=FIG01108183: hypothetical protein
scaffold1.1	CDS	371711	372931	1220	-	2	ID=fig|6666666.71461.peg.327;Name=FIG01108443: hypothetical protein
scaffold1.1	CDS	372924	373475	551	-	0	ID=fig|6666666.71461.peg.328;Name=Trp repressor binding protein
scaffold1.1	CDS	373588	374448	860	+	1	ID=fig|6666666.71461.peg.329;Name=LysR-family regulatory protein
scaffold1.1	CDS	375050	375532	482	+	2	ID=fig|6666666.71461.peg.330;Name=FIG01108341: hypothetical protein
scaffold1.1	CDS	375737	376723	986	+	2	ID=fig|6666666.71461.peg.331;Name=Phosphatidylinositol-specific phospholipase C (EC 4.6.1.13);Ontology_term=KEGG_ENZYME:4.6.1.13
scaffold1.1	CDS	376944	377711	767	+	0	ID=fig|6666666.71461.peg.332;Name=hypothetical protein
scaffold1.1	CDS	377809	380046	2237	+	1	ID=fig|6666666.71461.peg.333;Name=Transcriptional regulator2C AraC family
scaffold1.1	CDS	380197	381375	1178	+	1	ID=fig|6666666.71461.peg.334;Name=Catalyzes the cleavage of p-aminobenzoyl-glutamate to p-aminobenzoate and glutamate2C subunit A
scaffold1.1	CDS	381377	382765	1388	+	2	ID=fig|6666666.71461.peg.335;Name=putative transporter
scaffold1.1	CDS	383253	384920	1667	-	0	ID=fig|6666666.71461.peg.336;Name=Sodium-dependent phosphate transporter
scaffold1.1	CDS	385239	387014	1775	-	0	ID=fig|6666666.71461.peg.337;Name=67 kDa Myosin-crossreactive streptococcal antigen homologue
scaffold1.1	CDS	387188	388060	872	-	2	ID=fig|6666666.71461.peg.338;Name=Permease of the drug/metabolite transporter (DMT) superfamily
scaffold1.1	CDS	388267	389571	1304	+	1	ID=fig|6666666.71461.peg.339;Name=GntR family transcriptional regulator Bsu YdfD @ Transcriptional regulator2C GntR family domain
scaffold1.1	CDS	389761	390234	473	+	1	ID=fig|6666666.71461.peg.340;Name=FIG01108314: hypothetical protein
scaffold1.1	CDS	390496	392088	1592	+	1	ID=fig|6666666.71461.peg.341;Name=L-lactate permease
scaffold1.1	CDS	392417	393727	1310	-	2	ID=fig|6666666.71461.peg.342;Name=Protein A2C von Willebrand factor binding protein Spa
scaffold1.1	CDS	394148	394900	752	-	2	ID=fig|6666666.71461.peg.343;Name=staphylococcal accessory regulator A homologue
scaffold1.1	CDS	395268	396266	998	-	0	ID=fig|6666666.71461.peg.344;Name=Siderophore staphylobactin ABC transporter2C permease protein SirC
scaffold1.1	CDS	396263	397258	995	-	2	ID=fig|6666666.71461.peg.345;Name=Siderophore staphylobactin ABC transporter2C permease protein SirB
scaffold1.1	CDS	397274	398266	992	-	2	ID=fig|6666666.71461.peg.346;Name=Siderophore staphylobactin ABC transporter2C substrate-binding protein SirA
scaffold1.1	CDS	398497	399477	980	+	1	ID=fig|6666666.71461.peg.347;Name=Siderophore staphylobactin biosynthesis protein SbnA
scaffold1.1	CDS	399474	400484	1010	+	0	ID=fig|6666666.71461.peg.348;Name=Ornithine cyclodeaminase (EC 4.3.1.12);Ontology_term=KEGG_ENZYME:4.3.1.12
scaffold1.1	CDS	400505	402259	1754	+	2	ID=fig|6666666.71461.peg.349;Name=Siderophore staphylobactin biosynthesis protein SbnC @ Siderophore synthetase superfamily2C group B
scaffold1.1	CDS	402252	403508	1256	+	0	ID=fig|6666666.71461.peg.350;Name=Siderophore staphylobactin biosynthesis protein SbnD
scaffold1.1	CDS	403498	405234	1736	+	1	ID=fig|6666666.71461.peg.351;Name=Siderophore staphylobactin biosynthesis protein SbnE @ Siderophore synthetase superfamily2C group A
scaffold1.1	CDS	405215	406993	1778	+	2	ID=fig|6666666.71461.peg.352;Name=Siderophore staphylobactin biosynthesis protein SbnF @ Siderophore synthetase superfamily2C group C
scaffold1.1	CDS	406968	407744	776	+	0	ID=fig|6666666.71461.peg.353;Name=Siderophore staphylobactin biosynthesis protein SbnG
scaffold1.1	CDS	407744	408946	1202	+	2	ID=fig|6666666.71461.peg.354;Name=Siderophore staphylobactin biosynthesis protein SbnH
scaffold1.1	CDS	408950	409714	764	+	2	ID=fig|6666666.71461.peg.355;Name=Siderophore staphylobactin biosynthesis protein SbnI
scaffold1.1	CDS	409916	410338	422	+	2	ID=fig|6666666.71461.peg.356;Name=FIG01107877: hypothetical protein
scaffold1.1	CDS	410388	411182	794	+	0	ID=fig|6666666.71461.peg.357;Name=FIG01108113: hypothetical protein
scaffold1.1	CDS	411392	412168	776	+	2	ID=fig|6666666.71461.peg.358;Name=22C3-butanediol dehydrogenase2C S-alcohol forming2C (R)-acetoin-specific (EC 1.1.1.4) / Acetoin (diacetyl) reductase (EC 1.1.1.5);Ontology_term=KEGG_ENZYME:1.1.1.4,KEGG_ENZYME:1.1.1.5
scaffold1.1	CDS	412491	413483	992	+	0	ID=fig|6666666.71461.peg.359;Name=UDP-glucose 4-epimerase (EC 5.1.3.2);Ontology_term=KEGG_ENZYME:5.1.3.2
scaffold1.1	CDS	413554	414138	584	+	1	ID=fig|6666666.71461.peg.360;Name=Putative undecaprenyl-phosphate N-acetylgalactosaminyl 1-phosphate transferase%3B teichuronic acid biosynthesis glycosyltransferase TuaA
scaffold1.1	CDS	414348	415514	1166	+	0	ID=fig|6666666.71461.peg.361;Name=Exopolysaccharide biosynthesis glycosyltransferase EpsF (EC 2.4.1.-);Ontology_term=KEGG_ENZYME:2.4.1.-
scaffold1.1	CDS	415495	416733	1238	+	1	ID=fig|6666666.71461.peg.362;Name=Teichuronic acid biosynthesis protein TuaE2C putative secreted polysaccharide polymerase
scaffold1.1	CDS	416723	418153	1430	+	2	ID=fig|6666666.71461.peg.363;Name=Membrane protein involved in the export of O-antigen2C teichoic acid lipoteichoic acids
scaffold1.1	CDS	418421	419020	599	+	2	ID=fig|6666666.71461.peg.364;Name=Manganese superoxide dismutase (EC 1.15.1.1)%3B Superoxide dismutase [Fe] (EC 1.15.1.1);Ontology_term=KEGG_ENZYME:1.15.1.1,KEGG_ENZYME:1.15.1.1
scaffold1.1	CDS	419453	420193	740	-	2	ID=fig|6666666.71461.peg.365;Name=Predicted regulator for deoxynucleoside utilization2C GntR family
scaffold1.1	CDS	420444	421151	707	+	0	ID=fig|6666666.71461.peg.366;Name=Purine nucleoside phosphorylase (EC 2.4.2.1);Ontology_term=KEGG_ENZYME:2.4.2.1
scaffold1.1	CDS	421158	422510	1352	+	0	ID=fig|6666666.71461.peg.367;Name=Similar to tetracycline resistance protein
scaffold1.1	CDS	422591	423253	662	+	2	ID=fig|6666666.71461.peg.368;Name=Deoxyribose-phosphate aldolase (EC 4.1.2.4);Ontology_term=KEGG_ENZYME:4.1.2.4
scaffold1.1	CDS	423281	424459	1178	+	2	ID=fig|6666666.71461.peg.369;Name=Phosphopentomutase (EC 5.4.2.7);Ontology_term=KEGG_ENZYME:5.4.2.7
scaffold1.1	CDS	424589	425404	815	-	2	ID=fig|6666666.71461.peg.370;Name=Phosphonate ABC transporter permease protein phnE1 (TC 3.A.1.9.1)
scaffold1.1	CDS	425401	426126	725	-	1	ID=fig|6666666.71461.peg.371;Name=Phosphonate ABC transporter permease protein phnE2 (TC 3.A.1.9.1)
scaffold1.1	CDS	426203	426976	773	-	2	ID=fig|6666666.71461.peg.372;Name=Phosphonate ABC transporter ATP-binding protein (TC 3.A.1.9.1)
scaffold1.1	CDS	427190	428146	956	-	2	ID=fig|6666666.71461.peg.373;Name=Phosphonate ABC transporter phosphate-binding periplasmic component (TC 3.A.1.9.1)
scaffold1.1	CDS	428375	429919	1544	+	2	ID=fig|6666666.71461.peg.374;Name=FIG01108344: hypothetical protein
scaffold1.1	CDS	429970	431505	1535	+	1	ID=fig|6666666.71461.peg.375;Name=2'2C3'-cyclic-nucleotide 2'-phosphodiesterase (EC 3.1.4.16);Ontology_term=KEGG_ENZYME:3.1.4.16
scaffold1.1	CDS	431662	432429	767	+	1	ID=fig|6666666.71461.peg.376;Name=FIG01108740: hypothetical protein
scaffold1.1	CDS	432435	433610	1175	+	0	ID=fig|6666666.71461.peg.377;Name=Transcriptional regulator2C XRE family
scaffold1.1	CDS	433996	436605	2609	+	1	ID=fig|6666666.71461.peg.378;Name=Alcohol dehydrogenase (EC 1.1.1.1)%3B Acetaldehyde dehydrogenase (EC 1.2.1.10);Ontology_term=KEGG_ENZYME:1.1.1.1,KEGG_ENZYME:1.2.1.10
scaffold1.1	CDS	436950	437618	668	+	0	ID=fig|6666666.71461.peg.379;Name=Tyrosine-protein kinase transmembrane modulator EpsC
scaffold1.1	CDS	437634	438320	686	+	0	ID=fig|6666666.71461.peg.380;Name=Tyrosine-protein kinase EpsD (EC 2.7.10.2) / Capsular polysaccharide synthesis enzyme Cap5B;Ontology_term=KEGG_ENZYME:2.7.10.2
scaffold1.1	CDS	438323	439087	764	+	2	ID=fig|6666666.71461.peg.381;Name=Manganese-dependent protein-tyrosine phosphatase (EC 3.1.3.48);Ontology_term=KEGG_ENZYME:3.1.3.48
scaffold1.1	CDS	439107	440930	1823	+	0	ID=fig|6666666.71461.peg.382;Name=UDP-N-acetylglucosamine 42C6-dehydratase (EC 4.2.1.-);Ontology_term=KEGG_ENZYME:4.2.1.-
scaffold1.1	CDS	440920	441948	1028	+	1	ID=fig|6666666.71461.peg.383;Name=Capsular polysaccharide biosynthesis protein CapD
scaffold1.1	CDS	441961	443070	1109	+	1	ID=fig|6666666.71461.peg.384;Name=Capsular polysaccharide synthesis enzyme Cap5F
scaffold1.1	CDS	443074	444198	1124	+	1	ID=fig|6666666.71461.peg.385;Name=UDP-N-acetylglucosamine 2-epimerase (EC 5.1.3.14);Ontology_term=KEGG_ENZYME:5.1.3.14
scaffold1.1	CDS	444201	445280	1079	+	0	ID=fig|6666666.71461.peg.386;Name=Capsular polysaccharide synthesis enzyme Cap8H
scaffold1.1	CDS	445273	446667	1394	+	1	ID=fig|6666666.71461.peg.387;Name=Capsular polysaccharide synthesis enzyme Cap8I
scaffold1.1	CDS	446664	447221	557	+	0	ID=fig|6666666.71461.peg.388;Name=Capsular polysaccharide synthesis enzyme Cap8J
scaffold1.1	CDS	447230	448468	1238	+	2	ID=fig|6666666.71461.peg.389;Name=O-antigen flippase Wzx
scaffold1.1	CDS	448502	449707	1205	+	2	ID=fig|6666666.71461.peg.390;Name=glycosyltransferase
scaffold1.1	CDS	449718	450275	557	+	0	ID=fig|6666666.71461.peg.391;Name=Galactosyl transferase
scaffold1.1	CDS	450275	451162	887	+	2	ID=fig|6666666.71461.peg.392;Name=UDP-glucose 4-epimerase (EC 5.1.3.2);Ontology_term=KEGG_ENZYME:5.1.3.2
scaffold1.1	CDS	451216	452478	1262	+	1	ID=fig|6666666.71461.peg.393;Name=UDP-glucose 6-dehydrogenase (EC 1.1.1.22);Ontology_term=KEGG_ENZYME:1.1.1.22
scaffold1.1	CDS	452555	453700	1145	+	2	ID=fig|6666666.71461.peg.394;Name=Capsular polysaccharide synthesis enzyme Cap8P
scaffold1.1	CDS	453765	454091	326	-	0	ID=fig|6666666.71461.peg.395;Name=Heme-degrading monooxygenase IsdG (EC 1.14.99.3);Ontology_term=KEGG_ENZYME:1.14.99.3
scaffold1.1	CDS	454098	454481	383	-	0	ID=fig|6666666.71461.peg.396;Name=FIG039061: hypothetical protein related to heme utilization
scaffold1.1	CDS	454908	456395	1487	+	0	ID=fig|6666666.71461.peg.397;Name=Aldehyde dehydrogenase B (EC 1.2.1.22);Ontology_term=KEGG_ENZYME:1.2.1.22
scaffold1.1	CDS	457043	458002	959	+	2	ID=fig|6666666.71461.peg.398;Name=Cobalt-zinc-cadmium resistance protein CzcD
scaffold1.1	CDS	458063	458266	203	-	2	ID=fig|6666666.71461.peg.399;Name=FIG01108246: hypothetical protein
scaffold1.1	CDS	458445	458957	512	+	0	ID=fig|6666666.71461.peg.400;Name=FIG01108032: hypothetical protein
scaffold1.1	CDS	459298	460038	740	+	1	ID=fig|6666666.71461.peg.401;Name=ABC transporter ATP-binding subunit
scaffold1.1	CDS	460052	461026	974	+	2	ID=fig|6666666.71461.peg.402;Name=FIG01108009: hypothetical protein
scaffold1.1	CDS	461023	461784	761	+	1	ID=fig|6666666.71461.peg.403;Name=ABC transporter permease protein with unknown substrate
scaffold1.1	CDS	461794	462828	1034	+	1	ID=fig|6666666.71461.peg.404;Name=Butyryl-CoA dehydrogenase (EC 1.3.99.2);Ontology_term=KEGG_ENZYME:1.3.99.2
scaffold1.1	CDS	463338	464576	1238	+	0	ID=fig|6666666.71461.peg.405;Name=integral membrane protein
scaffold1.1	CDS	465016	465336	320	+	1	ID=fig|6666666.71461.peg.406;Name=Long-chain-fatty-acid--CoA ligase (EC 6.2.1.3);Ontology_term=KEGG_ENZYME:6.2.1.3
scaffold1.1	CDS	465423	472208	6785	+	0	ID=fig|6666666.71461.peg.407;Name=Long-chain-fatty-acid--CoA ligase (EC 6.2.1.3);Ontology_term=KEGG_ENZYME:6.2.1.3
scaffold1.1	CDS	472221	472865	644	+	0	ID=fig|6666666.71461.peg.408;Name=4'-phosphopantetheinyl transferase (EC 2.7.8.-);Ontology_term=KEGG_ENZYME:2.7.8.-
scaffold1.1	CDS	473193	473687	494	-	0	ID=fig|6666666.71461.peg.409;Name=FIG01107837: hypothetical protein
scaffold1.1	CDS	473957	474727	770	-	2	ID=fig|6666666.71461.peg.410;Name=Acetylglutamate kinase (EC 2.7.2.8);Ontology_term=KEGG_ENZYME:2.7.2.8
scaffold1.1	CDS	474743	475984	1241	-	2	ID=fig|6666666.71461.peg.411;Name=Glutamate N-acetyltransferase (EC 2.3.1.35) / N-acetylglutamate synthase (EC 2.3.1.1);Ontology_term=KEGG_ENZYME:2.3.1.35,KEGG_ENZYME:2.3.1.1
scaffold1.1	CDS	475996	477030	1034	-	1	ID=fig|6666666.71461.peg.412;Name=N-acetyl-gamma-glutamyl-phosphate reductase (EC 1.2.1.38);Ontology_term=KEGG_ENZYME:1.2.1.38
scaffold1.1	CDS	477066	478250	1184	-	0	ID=fig|6666666.71461.peg.413;Name=Acetylornithine aminotransferase 1 (EC 2.6.1.11);Ontology_term=KEGG_ENZYME:2.6.1.11
scaffold1.1	CDS	478503	479858	1355	-	0	ID=fig|6666666.71461.peg.414;Name=Branched-chain amino acid transport system carrier protein
scaffold1.1	CDS	480136	480693	557	-	1	ID=fig|6666666.71461.peg.415;Name=Nicotinamidase/isochorismatase family protein
scaffold1.1	CDS	480759	482399	1640	-	0	ID=fig|6666666.71461.peg.416;Name=Pyruvate decarboxylase (EC 4.1.1.1)%3B Alpha-keto-acid decarboxylase (EC 4.1.1.-);Ontology_term=KEGG_ENZYME:4.1.1.1,KEGG_ENZYME:4.1.1.-
scaffold1.1	CDS	482524	482664	140	+	1	ID=fig|6666666.71461.peg.417;Name=FIG01108520: hypothetical protein
scaffold1.1	CDS	482671	484716	2045	-	1	ID=fig|6666666.71461.peg.418;Name=PTS system2C glucose-specific IIC component (EC 2.7.1.69) / PTS system2C glucose-specific IIB component (EC 2.7.1.69) / PTS system2C glucose-specific IIA component (EC 2.7.1.69);Ontology_term=KEGG_ENZYME:2.7.1.69,KEGG_ENZYME:2.7.1.69,KEGG_ENZYME:2.7.1.69
scaffold1.1	CDS	485302	486357	1055	+	1	ID=fig|6666666.71461.peg.419;Name=Outer surface protein of unknown function2C cellobiose operon
scaffold1.1	CDS	486357	487253	896	+	0	ID=fig|6666666.71461.peg.420;Name=N-acetylmuramic acid 6-phosphate etherase (EC 4.2.-.-);Ontology_term=KEGG_ENZYME:4.2.-.-
scaffold1.1	CDS	487265	488719	1454	+	2	ID=fig|6666666.71461.peg.421;Name=PTS system2C N-acetylmuramic acid-specific IIB component (EC 2.7.1.69) / PTS system2C N-acetylmuramic acid-specific IIC component (EC 2.7.1.69);Ontology_term=KEGG_ENZYME:2.7.1.69,KEGG_ENZYME:2.7.1.69
scaffold1.1	CDS	488722	489597	875	+	1	ID=fig|6666666.71461.peg.422;Name=Sialic acid utilization regulator2C RpiR family
scaffold1.1	CDS	490286	492985	2699	+	2	ID=fig|6666666.71461.peg.423;Name=Type I restriction-modification system2C restriction subunit R (EC 3.1.21.3);Ontology_term=KEGG_ENZYME:3.1.21.3
scaffold1.1	CDS	493279	494121	842	+	1	ID=fig|6666666.71461.peg.424;Name=FIG01108601: hypothetical protein
scaffold1.1	CDS	494123	495046	923	+	2	ID=fig|6666666.71461.peg.425;Name=FIG01108730: hypothetical protein
scaffold1.1	CDS	495033	496145	1112	+	0	ID=fig|6666666.71461.peg.426;Name=FIG01109228: hypothetical protein
scaffold1.1	CDS	496410	498002	1592	-	0	ID=fig|6666666.71461.peg.427;Name=Putative glutathione transporter2C ATP-binding component
scaffold1.1	CDS	498529	499437	908	+	1	ID=fig|6666666.71461.peg.428;Name=Putative glutathione transporter2C permease component
scaffold1.1	CDS	499443	500606	1163	+	0	ID=fig|6666666.71461.peg.429;Name=Putative glutathione transporter2C permease component%3B Dipeptide transport system permease protein DppC (TC 3.A.1.5.2)
scaffold1.1	CDS	500623	502398	1775	+	1	ID=fig|6666666.71461.peg.430;Name=RGD-containing lipoprotein
scaffold1.1	CDS	502542	504431	1889	+	0	ID=fig|6666666.71461.peg.431;Name=Gamma-glutamyltranspeptidase (EC 2.3.2.2);Ontology_term=KEGG_ENZYME:2.3.2.2
scaffold1.1	CDS	504969	505373	404	-	0	ID=fig|6666666.71461.peg.432;Name=FMN-dependent NADH-azoreductase
scaffold1.1	CDS	505374	505595	221	-	0	ID=fig|6666666.71461.peg.433;Name=FMN-dependent NADH-azoreductase
scaffold1.1	CDS	505804	506382	578	+	1	ID=fig|6666666.71461.peg.434;Name=M23/M37 peptidase domain protein
scaffold1.1	CDS	506765	507862	1097	+	2	ID=fig|6666666.71461.peg.435;Name=Maltose/maltodextrin transport ATP-binding protein MalK (EC 3.6.3.19)%3B Multiple sugar ABC transporter2C ATP-binding protein;Ontology_term=KEGG_ENZYME:3.6.3.19
scaffold1.1	CDS	507875	509146	1271	+	2	ID=fig|6666666.71461.peg.436;Name=Maltose/maltodextrin ABC transporter2C substrate binding periplasmic protein MalE
scaffold1.1	CDS	509149	510417	1268	+	1	ID=fig|6666666.71461.peg.437;Name=Maltose/maltodextrin ABC transporter2C permease protein MalF
scaffold1.1	CDS	510419	511258	839	+	2	ID=fig|6666666.71461.peg.438;Name=Maltose/maltodextrin ABC transporter2C permease protein MalG
scaffold1.1	CDS	511435	512511	1076	+	1	ID=fig|6666666.71461.peg.439;Name=Myo-inositol 2-dehydrogenase 1 (EC 1.1.1.18);Ontology_term=KEGG_ENZYME:1.1.1.18
scaffold1.1	CDS	512536	513576	1040	+	1	ID=fig|6666666.71461.peg.440;Name=NADH-dependent dehydrogenase
scaffold1.1	CDS	513631	514599	968	+	1	ID=fig|6666666.71461.peg.441;Name=Inosose isomerase (EC 5.3.99.-);Ontology_term=KEGG_ENZYME:5.3.99.-
scaffold1.1	CDS	514959	515453	494	-	0	ID=fig|6666666.71461.peg.442;Name=FIG01107841: hypothetical protein
scaffold1.1	CDS	515686	517065	1379	+	1	ID=fig|6666666.71461.peg.443;Name=Glycerol-3-phosphate transporter
scaffold1.1	CDS	517425	518183	758	-	0	ID=fig|6666666.71461.peg.444;Name=DNA-binding response regulator2C AraC family
scaffold1.1	CDS	518176	519732	1556	-	1	ID=fig|6666666.71461.peg.445;Name=Two-component sensor histidine kinase
scaffold1.1	CDS	519729	520697	968	-	0	ID=fig|6666666.71461.peg.446;Name=Ferric iron ABC transporter2C iron-binding protein
scaffold1.1	CDS	521285	523534	2249	+	2	ID=fig|6666666.71461.peg.447;Name=Pyruvate formate-lyase (EC 2.3.1.54);Ontology_term=KEGG_ENZYME:2.3.1.54
scaffold1.1	CDS	523557	524312	755	+	0	ID=fig|6666666.71461.peg.448;Name=Pyruvate formate-lyase activating enzyme (EC 1.97.1.4);Ontology_term=KEGG_ENZYME:1.97.1.4
scaffold1.1	CDS	524633	526396	1763	+	2	ID=fig|6666666.71461.peg.449;Name=Glycerophosphoryl diester phosphodiesterase2C periplasmic (EC 3.1.4.46);Ontology_term=KEGG_ENZYME:3.1.4.46
scaffold1.1	CDS	526560	526904	344	-	0	ID=fig|6666666.71461.peg.450;Name=FIG01108215: hypothetical protein
scaffold1.1	CDS	527094	529331	2237	+	0	ID=fig|6666666.71461.peg.451;Name=Staphylocoagulase
gene duplicates denoted in italics are potential truncations
[truncated: 5,000 more columns]
